# Supplementary material for: Mitochondrial fission factor (MFF) frameshift variant in Bullmastiffs with mitochondrial fission encephalopathy
Source: Anim Genet. 2022 Sep 9;53(6):814–20. doi: 10.1111/age.13263 (PMC9826423; doi:10.1111/age.13263)
Supplement: Supplementary file 2 — Table S2 [file AGE-53-814-s002.xlsx]

## Sheet: Private homozygous variants
Table S2. Private variants in the sequenced Bullmastiff affected with mitochondrial fission encephalopathy (MFE). Private variants were obtained by filtering all variants that were present at least once in 782 control genomes. This resulted in 591 homozygous private variants for the affected dog. Please note that variants are listed multiple times, if they have predicted effects on more than one …
#CHROM	POS	REF	ALT	FILTER	EFFECT	IMPACT	GENE	GENEID	FEATURE	FEATUREID	BIOTYPE	RANK	HGVS_C	HGVS_P
chr1	16427860	A	T	PASS	intergenic_region	MODIFIER	LOC100688291-LOC119869864	LOC100688291-LOC119869864	intergenic_region	LOC100688291_3-LOC119869864_3		-1	n.16427860A>T
chr1	34901761	C	T	PASS	intron_variant	MODIFIER	AIG1	AIG1	transcript	XM_038526208.1	protein_coding	1	c.141+19097C>T
chr1	34901761	C	T	PASS	intron_variant	MODIFIER	AIG1	AIG1	transcript	XM_038526216.1	protein_coding	1	c.141+19097C>T
chr1	34901761	C	T	PASS	intron_variant	MODIFIER	AIG1	AIG1	transcript	XM_038526218.1	protein_coding	1	c.141+19097C>T
chr1	34901761	C	T	PASS	intron_variant	MODIFIER	AIG1	AIG1	transcript	XM_038526217.1	protein_coding	1	c.141+19097C>T
chr1	34901761	C	T	PASS	intron_variant	MODIFIER	AIG1	AIG1	transcript	XR_005353600.1	pseudogene	1	n.181+19097C>T
chr1	34901761	C	T	PASS	intron_variant	MODIFIER	AIG1	AIG1	transcript	XM_038526209.1	protein_coding	1	c.141+19097C>T
chr1	34901761	C	T	PASS	intron_variant	MODIFIER	AIG1	AIG1	transcript	XM_038526211.1	protein_coding	1	c.141+19097C>T
chr1	34901761	C	T	PASS	intron_variant	MODIFIER	AIG1	AIG1	transcript	XM_038526215.1	protein_coding	1	c.141+19097C>T
chr1	34901761	C	T	PASS	intron_variant	MODIFIER	AIG1	AIG1	transcript	XM_038526210.1	protein_coding	1	c.141+19097C>T
chr1	34901761	C	T	PASS	intron_variant	MODIFIER	AIG1	AIG1	transcript	XM_038526212.1	protein_coding	1	c.141+19097C>T
chr1	34901761	C	T	PASS	intron_variant	MODIFIER	AIG1	AIG1	transcript	XM_038526213.1	protein_coding	1	c.141+19097C>T
chr1	34901761	C	T	PASS	intron_variant	MODIFIER	AIG1	AIG1	transcript	XM_038526214.1	protein_coding	1	c.141+19097C>T
chr1	34901761	C	T	PASS	intron_variant	MODIFIER	AIG1	AIG1	transcript	XR_005353601.1	pseudogene	1	n.181+19097C>T
chr1	34922629	G	A	PASS	intron_variant	MODIFIER	AIG1	AIG1	transcript	XM_038526208.1	protein_coding	1	c.142-12693G>A
chr1	34922629	G	A	PASS	intron_variant	MODIFIER	AIG1	AIG1	transcript	XM_038526216.1	protein_coding	1	c.142-12693G>A
chr1	34922629	G	A	PASS	intron_variant	MODIFIER	AIG1	AIG1	transcript	XM_038526218.1	protein_coding	1	c.142-12693G>A
chr1	34922629	G	A	PASS	intron_variant	MODIFIER	AIG1	AIG1	transcript	XM_038526217.1	protein_coding	1	c.142-12693G>A
chr1	34922629	G	A	PASS	intron_variant	MODIFIER	AIG1	AIG1	transcript	XR_005353600.1	pseudogene	1	n.182-12693G>A
chr1	34922629	G	A	PASS	intron_variant	MODIFIER	AIG1	AIG1	transcript	XM_038526209.1	protein_coding	1	c.142-12693G>A
chr1	34922629	G	A	PASS	intron_variant	MODIFIER	AIG1	AIG1	transcript	XM_038526211.1	protein_coding	1	c.142-12693G>A
chr1	34922629	G	A	PASS	intron_variant	MODIFIER	AIG1	AIG1	transcript	XM_038526215.1	protein_coding	1	c.141+39965G>A
chr1	34922629	G	A	PASS	intron_variant	MODIFIER	AIG1	AIG1	transcript	XM_038526210.1	protein_coding	1	c.142-12693G>A
chr1	34922629	G	A	PASS	intron_variant	MODIFIER	AIG1	AIG1	transcript	XM_038526212.1	protein_coding	1	c.142-12693G>A
chr1	34922629	G	A	PASS	intron_variant	MODIFIER	AIG1	AIG1	transcript	XM_038526213.1	protein_coding	1	c.142-12693G>A
chr1	34922629	G	A	PASS	intron_variant	MODIFIER	AIG1	AIG1	transcript	XM_038526214.1	protein_coding	1	c.141+39965G>A
chr1	34922629	G	A	PASS	intron_variant	MODIFIER	AIG1	AIG1	transcript	XR_005353601.1	pseudogene	1	n.182-12693G>A
chr1	34953393	C	T	PASS	intron_variant	MODIFIER	AIG1	AIG1	transcript	XM_038526208.1	protein_coding	2	c.298-12298C>T
chr1	34953393	C	T	PASS	intron_variant	MODIFIER	AIG1	AIG1	transcript	XM_038526216.1	protein_coding	2	c.298-12298C>T
chr1	34953393	C	T	PASS	intron_variant	MODIFIER	AIG1	AIG1	transcript	XM_038526218.1	protein_coding	2	c.298-12298C>T
chr1	34953393	C	T	PASS	intron_variant	MODIFIER	AIG1	AIG1	transcript	XM_038526217.1	protein_coding	2	c.298-12298C>T
chr1	34953393	C	T	PASS	intron_variant	MODIFIER	AIG1	AIG1	transcript	XR_005353600.1	pseudogene	2	n.338-12298C>T
chr1	34953393	C	T	PASS	intron_variant	MODIFIER	AIG1	AIG1	transcript	XM_038526209.1	protein_coding	2	c.298-12298C>T
chr1	34953393	C	T	PASS	intron_variant	MODIFIER	AIG1	AIG1	transcript	XM_038526211.1	protein_coding	2	c.298-12298C>T
chr1	34953393	C	T	PASS	intron_variant	MODIFIER	AIG1	AIG1	transcript	XM_038526215.1	protein_coding	1	c.142-12298C>T
chr1	34953393	C	T	PASS	intron_variant	MODIFIER	AIG1	AIG1	transcript	XM_038526210.1	protein_coding	2	c.298-12298C>T
chr1	34953393	C	T	PASS	intron_variant	MODIFIER	AIG1	AIG1	transcript	XM_038526212.1	protein_coding	2	c.297+17916C>T
chr1	34953393	C	T	PASS	intron_variant	MODIFIER	AIG1	AIG1	transcript	XM_038526213.1	protein_coding	2	c.298-12298C>T
chr1	34953393	C	T	PASS	intron_variant	MODIFIER	AIG1	AIG1	transcript	XM_038526214.1	protein_coding	1	c.142-12298C>T
chr1	34953393	C	T	PASS	intron_variant	MODIFIER	AIG1	AIG1	transcript	XR_005353601.1	pseudogene	2	n.338-12298C>T
chr1	35034780	G	A	PASS	downstream_gene_variant	MODIFIER	AIG1	AIG1	transcript	XM_038526217.1	protein_coding	-1	c.*2612G>A
chr1	35034780	G	A	PASS	intron_variant	MODIFIER	AIG1	AIG1	transcript	XM_038526208.1	protein_coding	3	c.400-39032G>A
chr1	35034780	G	A	PASS	intron_variant	MODIFIER	LOC111095529	LOC111095529	transcript	XR_005353603.1	pseudogene	1	n.164+4078C>T
chr1	35034780	G	A	PASS	intron_variant	MODIFIER	AIG1	AIG1	transcript	XR_005353600.1	pseudogene	3	n.440-12326G>A
chr1	35034780	G	A	PASS	intron_variant	MODIFIER	AIG1	AIG1	transcript	XM_038526209.1	protein_coding	3	c.400-39032G>A
chr1	35034780	G	A	PASS	intron_variant	MODIFIER	AIG1	AIG1	transcript	XM_038526211.1	protein_coding	3	c.399+68988G>A
chr1	35034780	G	A	PASS	intron_variant	MODIFIER	AIG1	AIG1	transcript	XM_038526215.1	protein_coding	2	c.243+68988G>A
chr1	35034780	G	A	PASS	intron_variant	MODIFIER	AIG1	AIG1	transcript	XM_038526210.1	protein_coding	3	c.400-39032G>A
chr1	35034780	G	A	PASS	intron_variant	MODIFIER	AIG1	AIG1	transcript	XM_038526212.1	protein_coding	2	c.298-39032G>A
chr1	35034780	G	A	PASS	intron_variant	MODIFIER	AIG1	AIG1	transcript	XM_038526213.1	protein_coding	3	c.399+68988G>A
chr1	35034780	G	A	PASS	intron_variant	MODIFIER	AIG1	AIG1	transcript	XM_038526214.1	protein_coding	2	c.244-39032G>A
chr1	35034780	G	A	PASS	intron_variant	MODIFIER	AIG1	AIG1	transcript	XR_005353601.1	pseudogene	3	n.439+68988G>A
chr1	35102350	A	G	PASS	intron_variant	MODIFIER	AIG1	AIG1	transcript	XM_038526208.1	protein_coding	4	c.516-14102A>G
chr1	35102350	A	G	PASS	intron_variant	MODIFIER	AIG1	AIG1	transcript	XR_005353600.1	pseudogene	5	n.699-14102A>G
chr1	35102350	A	G	PASS	intron_variant	MODIFIER	AIG1	AIG1	transcript	XM_038526209.1	protein_coding	4	c.516-14102A>G
chr1	35102350	A	G	PASS	intron_variant	MODIFIER	AIG1	AIG1	transcript	XM_038526211.1	protein_coding	3	c.400-14102A>G
chr1	35102350	A	G	PASS	intron_variant	MODIFIER	AIG1	AIG1	transcript	XM_038526215.1	protein_coding	2	c.244-14102A>G
chr1	35102350	A	G	PASS	intron_variant	MODIFIER	AIG1	AIG1	transcript	XM_038526210.1	protein_coding	4	c.516-14102A>G
chr1	35102350	A	G	PASS	intron_variant	MODIFIER	AIG1	AIG1	transcript	XM_038526212.1	protein_coding	3	c.414-14102A>G
chr1	35102350	A	G	PASS	intron_variant	MODIFIER	AIG1	AIG1	transcript	XM_038526213.1	protein_coding	3	c.400-14102A>G
chr1	35102350	A	G	PASS	intron_variant	MODIFIER	AIG1	AIG1	transcript	XM_038526214.1	protein_coding	3	c.360-14102A>G
chr1	35102350	A	G	PASS	intron_variant	MODIFIER	AIG1	AIG1	transcript	XR_005353601.1	pseudogene	3	n.440-14102A>G
chr1	35185492	G	T	PASS	intergenic_region	MODIFIER	LOC111090660-LOC611679	LOC111090660-LOC611679	intergenic_region	LOC111090660_3-LOC611679_3		-1	n.35185492G>T
chr1	35250279	A	G	PASS	intron_variant	MODIFIER	PEX3	PEX3	transcript	XM_038526227.1	protein_coding	3	c.288-759A>G
chr1	35250279	A	G	PASS	intron_variant	MODIFIER	PEX3	PEX3	transcript	XR_005353605.1	pseudogene	3	n.503-759A>G
chr1	35250279	A	G	PASS	intron_variant	MODIFIER	PEX3	PEX3	transcript	XR_005353606.1	pseudogene	3	n.503-759A>G
chr1	35250279	A	G	PASS	intron_variant	MODIFIER	PEX3	PEX3	transcript	XR_005353607.1	pseudogene	3	n.503-759A>G
chr1	35250279	A	G	PASS	intron_variant	MODIFIER	PEX3	PEX3	transcript	XM_038526228.1	protein_coding	3	c.90-759A>G
chr1	35252327	T	G	PASS	splice_region_variant&synonymous_variant	LOW	PEX3	PEX3	transcript	XM_038526227.1	protein_coding	5	c.456T>G	p.Thr152Thr
chr1	35252327	T	G	PASS	splice_region_variant&non_coding_transcript_exon_variant	LOW	PEX3	PEX3	transcript	XR_005353605.1	pseudogene	5	n.671T>G
chr1	35252327	T	G	PASS	splice_region_variant&non_coding_transcript_exon_variant	LOW	PEX3	PEX3	transcript	XR_005353606.1	pseudogene	5	n.671T>G
chr1	35252327	T	G	PASS	splice_region_variant&non_coding_transcript_exon_variant	LOW	PEX3	PEX3	transcript	XR_005353607.1	pseudogene	5	n.671T>G
chr1	35252327	T	G	PASS	splice_region_variant&synonymous_variant	LOW	PEX3	PEX3	transcript	XM_038526228.1	protein_coding	5	c.258T>G	p.Thr86Thr
chr1	35252812	G	A	PASS	synonymous_variant	LOW	PEX3	PEX3	transcript	XM_038526227.1	protein_coding	7	c.543G>A	p.Thr181Thr
chr1	35252812	G	A	PASS	synonymous_variant	LOW	PEX3	PEX3	transcript	XM_038526228.1	protein_coding	7	c.345G>A	p.Thr115Thr
chr1	35252812	G	A	PASS	non_coding_transcript_exon_variant	MODIFIER	PEX3	PEX3	transcript	XR_005353605.1	pseudogene	7	n.758G>A
chr1	35252812	G	A	PASS	non_coding_transcript_exon_variant	MODIFIER	PEX3	PEX3	transcript	XR_005353606.1	pseudogene	7	n.758G>A
chr1	35252812	G	A	PASS	non_coding_transcript_exon_variant	MODIFIER	PEX3	PEX3	transcript	XR_005353607.1	pseudogene	7	n.758G>A
chr1	35274510	C	T	PASS	intron_variant	MODIFIER	FUCA2	FUCA2	transcript	XM_038525479.1	protein_coding	5	c.1175+334G>A
chr1	35281454	G	T	PASS	intron_variant	MODIFIER	FUCA2	FUCA2	transcript	XM_038525479.1	protein_coding	1	c.246-561C>A
chr1	35301637	G	A	PASS	intergenic_region	MODIFIER	LOC102151921-LOC111095548	LOC102151921-LOC111095548	intergenic_region	LOC102151921_3-LOC111095548_3		-1	n.35301637G>A
chr1	35316591	A	T	PASS	intergenic_region	MODIFIER	LOC102151921-LOC111095548	LOC102151921-LOC111095548	intergenic_region	LOC102151921_3-LOC111095548_3		-1	n.35316591A>T
chr1	35316824	A	G	PASS	intergenic_region	MODIFIER	LOC102151921-LOC111095548	LOC102151921-LOC111095548	intergenic_region	LOC102151921_3-LOC111095548_3		-1	n.35316824A>G
chr1	35341841	G	A	PASS	downstream_gene_variant	MODIFIER	LOC111095548	LOC111095548	transcript	XR_005353608.1	pseudogene	-1	n.*2326C>T
chr1	35341841	G	A	PASS	downstream_gene_variant	MODIFIER	LOC111095548	LOC111095548	transcript	XR_005353609.1	pseudogene	-1	n.*2326C>T
chr1	35341841	G	A	PASS	intergenic_region	MODIFIER	LOC102151921-LOC111095548	LOC102151921-LOC111095548	intergenic_region	LOC102151921_3-LOC111095548_3		-1	n.35341841G>A
chr1	35383811	C	T	PASS	intron_variant	MODIFIER	LOC111095548	LOC111095548	transcript	XR_005353610.1	pseudogene	2	n.639-1763G>A
chr1	35383811	C	T	PASS	intron_variant	MODIFIER	LOC111095548	LOC111095548	transcript	XR_005353609.1	pseudogene	2	n.638+28113G>A
chr1	35571802	G	A	PASS	intron_variant	MODIFIER	PHACTR2	PHACTR2	transcript	XM_038526224.1	protein_coding	12	c.1925+3233G>A
chr1	35571802	G	A	PASS	intron_variant	MODIFIER	PHACTR2	PHACTR2	transcript	XM_038526225.1	protein_coding	12	c.1892+3233G>A
chr1	35571802	G	A	PASS	intron_variant	MODIFIER	PHACTR2	PHACTR2	transcript	XM_038526226.1	protein_coding	11	c.1685+3233G>A
chr1	35732526	G	A	PASS	upstream_gene_variant	MODIFIER	PLAGL1	PLAGL1	transcript	XM_038526230.1	protein_coding	-1	c.-5093C>T
chr1	35732526	G	A	PASS	upstream_gene_variant	MODIFIER	PLAGL1	PLAGL1	transcript	XM_038526231.1	protein_coding	-1	c.-5125C>T
chr1	35732526	G	A	PASS	upstream_gene_variant	MODIFIER	PLAGL1	PLAGL1	transcript	XM_038526240.1	protein_coding	-1	c.-5163C>T
chr1	35732526	G	A	PASS	upstream_gene_variant	MODIFIER	PLAGL1	PLAGL1	transcript	XM_038526241.1	protein_coding	-1	c.-5131C>T
chr1	35732526	G	A	PASS	upstream_gene_variant	MODIFIER	PLAGL1	PLAGL1	transcript	XM_038526242.1	protein_coding	-1	c.-5107C>T
chr1	35732526	G	A	PASS	upstream_gene_variant	MODIFIER	PLAGL1	PLAGL1	transcript	XM_038526243.1	protein_coding	-1	c.-5019C>T
chr1	35732526	G	A	PASS	upstream_gene_variant	MODIFIER	PLAGL1	PLAGL1	transcript	XM_038526246.1	protein_coding	-1	c.-4945C>T
chr1	35732526	G	A	PASS	upstream_gene_variant	MODIFIER	PLAGL1	PLAGL1	transcript	XM_038526247.1	protein_coding	-1	c.-4881C>T
chr1	35732526	G	A	PASS	upstream_gene_variant	MODIFIER	PLAGL1	PLAGL1	transcript	XM_038526248.1	protein_coding	-1	c.-5078C>T
chr1	35732526	G	A	PASS	upstream_gene_variant	MODIFIER	PLAGL1	PLAGL1	transcript	XM_038526250.1	protein_coding	-1	c.-5219C>T
chr1	35732526	G	A	PASS	upstream_gene_variant	MODIFIER	PLAGL1	PLAGL1	transcript	XM_038526234.1	protein_coding	-1	c.-4455C>T
chr1	35732526	G	A	PASS	intron_variant	MODIFIER	PLAGL1	PLAGL1	transcript	XM_038526237.1	protein_coding	1	c.-519+1896C>T
chr1	35732526	G	A	PASS	intron_variant	MODIFIER	PLAGL1	PLAGL1	transcript	XM_038526244.1	protein_coding	1	c.-557+1896C>T
chr1	35732526	G	A	PASS	intron_variant	MODIFIER	PLAGL1	PLAGL1	transcript	XM_038526232.1	protein_coding	1	c.-518-28507C>T
chr1	35732526	G	A	PASS	intron_variant	MODIFIER	PLAGL1	PLAGL1	transcript	XM_038526233.1	protein_coding	1	c.-550-28507C>T
chr1	35732526	G	A	PASS	intron_variant	MODIFIER	PLAGL1	PLAGL1	transcript	XM_038526245.1	protein_coding	1	c.-370-28507C>T
chr1	36003579	G	A	PASS	intron_variant	MODIFIER	UTRN	UTRN	transcript	NM_001012395.1_3	protein_coding	1	c.79+33934G>A
chr1	60411302	T	C	PASS	intergenic_region	MODIFIER	LOC119870672-LOC111096174	LOC119870672-LOC111096174	intergenic_region	LOC119870672_3-LOC111096174_3		-1	n.60411302T>C
chr1	66825171	A	ATCATTGAGGTTTTATTTTTTTTTTTTTTTTTTTTTTTTTTTTTTTTTTTTTTTTTTTTTTTTTTTTTTTTTTT	PASS	upstream_gene_variant	MODIFIER	C1H6orf58	C1H6orf58	transcript	XM_038525499.1	protein_coding	-1	c.-4658_-4657insTCATTGAGGTTTTATTTTTTTTTTTTTTTTTTTTTTTTTTTTTTTTTTTTTTTTTTTTTTTTTTTTTTTTTTT
chr1	66825171	A	ATCATTGAGGTTTTATTTTTTTTTTTTTTTTTTTTTTTTTTTTTTTTTTTTTTTTTTTTTTTTTTTTTTTTTTT	PASS	intergenic_region	MODIFIER	LOC119875945-C1H6orf58	LOC119875945-C1H6orf58	intergenic_region	LOC119875945-C1H6orf58_3		-1	n.66825171_66825172insTCATTGAGGTTTTATTTTTTTTTTTTTTTTTTTTTTTTTTTTTTTTTTTTTTTTTTTTTTTTTTTTTTTTTTT
chr1	88942554	C	A	PASS	intron_variant	MODIFIER	LOC119870838	LOC119870838	transcript	XR_005354211.1	pseudogene	2	n.337+12378C>A
chr1	112501138	TCCAGTGGATAG	T	PASS	intergenic_region	MODIFIER	CAECAM1-CEACAM28	CAECAM1-CEACAM28	intergenic_region	CAECAM1_3-CEACAM28_3		-1	n.112501139_112501149delCCAGTGGATAG
chr1	112501151	C	T	PASS	intergenic_region	MODIFIER	CAECAM1-CEACAM28	CAECAM1-CEACAM28	intergenic_region	CAECAM1_3-CEACAM28_3		-1	n.112501151C>T
chr1	119654050	T	C	PASS	intergenic_region	MODIFIER	CEBPG-LOC111098332	CEBPG-LOC111098332	intergenic_region	CEBPG_3-LOC111098332_3		-1	n.119654050T>C
chr1	119674844	C	T	PASS	upstream_gene_variant	MODIFIER	LOC111098332	LOC111098332	transcript	XR_005354796.1	pseudogene	-1	n.-1093G>A
chr1	119674844	C	T	PASS	upstream_gene_variant	MODIFIER	LOC111098332	LOC111098332	transcript	XR_005354794.1	pseudogene	-1	n.-1093G>A
chr1	119674844	C	T	PASS	upstream_gene_variant	MODIFIER	LOC111098332	LOC111098332	transcript	XR_005354795.1	pseudogene	-1	n.-1093G>A
chr1	119674844	C	T	PASS	intron_variant	MODIFIER	LOC111098333	LOC111098333	transcript	XR_005354797.1	pseudogene	2	n.210+687C>T
chr1	119674844	C	T	PASS	intron_variant	MODIFIER	LOC111098333	LOC111098333	transcript	XR_005354798.1	pseudogene	2	n.191+687C>T
chr2	9466864	C	A	PASS	intron_variant	MODIFIER	LOC119869979	LOC119869979	transcript	XR_005354928.1	pseudogene	1	n.161+7501C>A
chr2	18433308	GGTCCTCACGCTGCCTCAGCCTCCCCTGTGTGTGTGTGTGTGTGTGTGTGTGTCGGTCCTCACGCTGCCTCAGCCTCCCTTGTGTGTGTGTGTGTGTCGGTCCTCACGCTGCCTCAGCCTCCCGTGTGTGTATGTCCCTCCTCACGTTGCCTCAGCCTCCCCTGTGTGTGTGTGTGTGTGTGTGTGTCC	G	PASS	intron_variant	MODIFIER	ST8SIA6	ST8SIA6	transcript	NM_001287030.1_3	protein_coding	2	c.200+800_200+987del
chr2	58040850	G	A	PASS	intron_variant	MODIFIER	DRC7	DRC7	transcript	XM_038530946.1	protein_coding	6	c.685-105C>T
chr2	58040850	G	A	PASS	intron_variant	MODIFIER	DRC7	DRC7	transcript	XM_038530948.1	protein_coding	6	c.685-105C>T
chr2	58040850	G	A	PASS	intron_variant	MODIFIER	DRC7	DRC7	transcript	XM_038530947.1	protein_coding	6	c.685-105C>T
chr2	58040850	G	A	PASS	intron_variant	MODIFIER	DRC7	DRC7	transcript	XM_038530949.1	protein_coding	6	c.649-105C>T
chr2	58121624	G	A	PASS	intergenic_region	MODIFIER	ADGRG1-ADGRG5	ADGRG1-ADGRG5	intergenic_region	ADGRG1_3-ADGRG5_3		-1	n.58121624G>A
chr2	58656576	T	A	PASS	downstream_gene_variant	MODIFIER	HERPUD1	HERPUD1	transcript	XM_038530999.1	protein_coding	-1	c.*4286A>T
chr2	58656576	T	A	PASS	downstream_gene_variant	MODIFIER	HERPUD1	HERPUD1	transcript	XM_038531001.1	protein_coding	-1	c.*4286A>T
chr2	58656576	T	A	PASS	downstream_gene_variant	MODIFIER	HERPUD1	HERPUD1	transcript	XM_038531000.1	protein_coding	-1	c.*4286A>T
chr2	58656576	T	A	PASS	intergenic_region	MODIFIER	LOC100686391-HERPUD1	LOC100686391-HERPUD1	intergenic_region	LOC100686391_3-HERPUD1_3		-1	n.58656576T>A
chr2	58857360	C	T	PASS	intergenic_region	MODIFIER	NUP93-LOC100686073	NUP93-LOC100686073	intergenic_region	NUP93_3-LOC100686073_3		-1	n.58857360C>T
chr2	58873503	A	G	PASS	downstream_gene_variant	MODIFIER	LOC100686073	LOC100686073	transcript	XM_038531005.1	protein_coding	-1	c.*1818T>C
chr2	58873503	A	G	PASS	intergenic_region	MODIFIER	NUP93-LOC100686073	NUP93-LOC100686073	intergenic_region	NUP93_3-LOC100686073_3		-1	n.58873503A>G
chr2	66381953	T	A	PASS	intergenic_region	MODIFIER	ABCC12-LOC119870345	ABCC12-LOC119870345	intergenic_region	ABCC12_3-LOC119870345_3		-1	n.66381953T>A
chr2	69651616	C	T	PASS	intergenic_region	MODIFIER	MATN1-LOC102156490	MATN1-LOC102156490	intergenic_region	MATN1_3-LOC102156490_3		-1	n.69651616C>T
chr2	69652249	G	A	PASS	intergenic_region	MODIFIER	MATN1-LOC102156490	MATN1-LOC102156490	intergenic_region	MATN1_3-LOC102156490_3		-1	n.69652249G>A
chr2	69685695	T	A	PASS	downstream_gene_variant	MODIFIER	LOC102156490	LOC102156490	transcript	XR_005355073.1	pseudogene	-1	n.*741T>A
chr2	69685695	T	A	PASS	intergenic_region	MODIFIER	LOC102156490-LOC102156536	LOC102156490-LOC102156536	intergenic_region	LOC102156490_3-LOC102156536_3		-1	n.69685695T>A
chr2	70032242	C	T	PASS	intergenic_region	MODIFIER	LOC119870534-LOC119870048	LOC119870534-LOC119870048	intergenic_region	LOC119870534_3-LOC119870048_3		-1	n.70032242C>T
chr4	2650894	C	A	PASS	intron_variant	MODIFIER	LOC102151928	LOC102151928	transcript	XR_005357725.1	pseudogene	4	n.509+58G>T
chr4	2650894	C	A	PASS	intron_variant	MODIFIER	LOC102151928	LOC102151928	transcript	XR_005357726.1	pseudogene	3	n.334+58G>T
chr4	67747326	C	A	PASS	intron_variant	MODIFIER	LOC119876202	LOC119876202	transcript	XR_005358509.1	pseudogene	1	n.344+1403C>A
chr4	70603596	C	T	PASS	intron_variant	MODIFIER	C9	C9	transcript	XM_038535265.1	protein_coding	5	c.618+3830C>T
chr5	5742534	G	C	PASS	intergenic_region	MODIFIER	ARHGAP32-KCNJ5	ARHGAP32-KCNJ5	intergenic_region	ARHGAP32_3-KCNJ5_3		-1	n.5742534G>C
chr5	5742560	G	C	PASS	intergenic_region	MODIFIER	ARHGAP32-KCNJ5	ARHGAP32-KCNJ5	intergenic_region	ARHGAP32_3-KCNJ5_3		-1	n.5742560G>C
chr5	11489476	C	CTTCCTTCCTTCCTTCCTTCA	PASS	3_prime_UTR_variant	MODIFIER	CRTAM	CRTAM	transcript	XM_038535501.1	protein_coding	11	c.*231_*232insTGAAGGAAGGAAGGAAGGAA
chr5	11489476	C	CTTCCTTCCTTCCTTCCTTCA	PASS	3_prime_UTR_variant	MODIFIER	CRTAM	CRTAM	transcript	XM_038535502.1	protein_coding	11	c.*231_*232insTGAAGGAAGGAAGGAAGGAA
chr5	26038229	T	G	PASS	intragenic_variant	MODIFIER	LOC119876320	LOC119876320	gene_variant	LOC119876320		-1	n.26038229T>G
chr5	26038230	C	T	PASS	intragenic_variant	MODIFIER	LOC119876320	LOC119876320	gene_variant	LOC119876320		-1	n.26038230C>T
chr5	52313405	C	T	PASS	intron_variant	MODIFIER	DAB1	DAB1	transcript	XM_038537399.1	protein_coding	9	c.-137+30637C>T
chr5	52313405	C	T	PASS	intron_variant	MODIFIER	DAB1	DAB1	transcript	XM_038537400.1	protein_coding	8	c.-250+30637C>T
chr5	52313405	C	T	PASS	intron_variant	MODIFIER	DAB1	DAB1	transcript	XM_038537401.1	protein_coding	6	c.-250+30637C>T
chr5	52313405	C	T	PASS	intron_variant	MODIFIER	DAB1	DAB1	transcript	XM_038537402.1	protein_coding	5	c.-250+30637C>T
chr5	52313405	C	T	PASS	intron_variant	MODIFIER	DAB1	DAB1	transcript	XM_038537411.1	protein_coding	9	c.-250+30637C>T
chr5	52313405	C	T	PASS	intron_variant	MODIFIER	DAB1	DAB1	transcript	XM_038537403.1	protein_coding	7	c.-250+30637C>T
chr5	52313405	C	T	PASS	intron_variant	MODIFIER	DAB1	DAB1	transcript	XM_038537406.1	protein_coding	6	c.-250+30637C>T
chr5	52313405	C	T	PASS	intron_variant	MODIFIER	DAB1	DAB1	transcript	XM_038537407.1	protein_coding	4	c.-250+30637C>T
chr5	52313405	C	T	PASS	intron_variant	MODIFIER	DAB1	DAB1	transcript	XM_038537408.1	protein_coding	3	c.-250+30637C>T
chr5	52313405	C	T	PASS	intron_variant	MODIFIER	DAB1	DAB1	transcript	XM_038537404.1	protein_coding	2	c.-250+30637C>T
chr5	52313405	C	T	PASS	intron_variant	MODIFIER	DAB1	DAB1	transcript	XM_038537405.1	protein_coding	2	c.-137+30637C>T
chr5	52820522	A	C	PASS	intron_variant	MODIFIER	DAB1	DAB1	transcript	XM_038537399.1	protein_coding	17	c.723+11290A>C
chr5	52820522	A	C	PASS	intron_variant	MODIFIER	DAB1	DAB1	transcript	XM_038537400.1	protein_coding	17	c.723+11290A>C
chr5	52820522	A	C	PASS	intron_variant	MODIFIER	DAB1	DAB1	transcript	XM_038537401.1	protein_coding	15	c.723+11290A>C
chr5	52820522	A	C	PASS	intron_variant	MODIFIER	DAB1	DAB1	transcript	XM_038537402.1	protein_coding	14	c.723+11290A>C
chr5	52820522	A	C	PASS	intron_variant	MODIFIER	DAB1	DAB1	transcript	XM_038537411.1	protein_coding	18	c.723+11290A>C
chr5	52820522	A	C	PASS	intron_variant	MODIFIER	DAB1	DAB1	transcript	XM_038537403.1	protein_coding	16	c.723+11290A>C
chr5	52820522	A	C	PASS	intron_variant	MODIFIER	DAB1	DAB1	transcript	XM_038537406.1	protein_coding	15	c.723+11290A>C
chr5	52820522	A	C	PASS	intron_variant	MODIFIER	DAB1	DAB1	transcript	XM_038537407.1	protein_coding	13	c.723+11290A>C
chr5	52820522	A	C	PASS	intron_variant	MODIFIER	DAB1	DAB1	transcript	XM_038537408.1	protein_coding	12	c.723+11290A>C
chr5	52820522	A	C	PASS	intron_variant	MODIFIER	DAB1	DAB1	transcript	XM_038537404.1	protein_coding	11	c.723+11290A>C
chr5	52820522	A	C	PASS	intron_variant	MODIFIER	DAB1	DAB1	transcript	XM_038537405.1	protein_coding	10	c.723+11290A>C
chr5	52820522	A	C	PASS	intron_variant	MODIFIER	DAB1	DAB1	transcript	XM_038537409.1	protein_coding	9	c.723+11290A>C
chr5	52820522	A	C	PASS	intron_variant	MODIFIER	DAB1	DAB1	transcript	XM_038537410.1	protein_coding	9	c.723+11290A>C
chr5	52910952	G	A	PASS	intron_variant	MODIFIER	C8B	C8B	transcript	XM_038537412.1	protein_coding	4	c.534-1217G>A
chr5	53224426	C	G	PASS	intron_variant	MODIFIER	PRKAA2	PRKAA2	transcript	XM_038537419.1	protein_coding	1	c.95-13805G>C
chr5	53224426	C	G	PASS	intron_variant	MODIFIER	PRKAA2	PRKAA2	transcript	XR_005359722.1	pseudogene	1	n.171-13805G>C
chr5	53224426	C	G	PASS	intron_variant	MODIFIER	PRKAA2	PRKAA2	transcript	XM_038537421.1	protein_coding	1	c.95-13805G>C
chr5	53224427	ACC	A	PASS	intron_variant	MODIFIER	PRKAA2	PRKAA2	transcript	XM_038537419.1	protein_coding	1	c.95-13808_95-13807delGG
chr5	53224427	ACC	A	PASS	intron_variant	MODIFIER	PRKAA2	PRKAA2	transcript	XR_005359722.1	pseudogene	1	n.171-13808_171-13807delGG
chr5	53224427	ACC	A	PASS	intron_variant	MODIFIER	PRKAA2	PRKAA2	transcript	XM_038537421.1	protein_coding	1	c.95-13808_95-13807delGG
chr5	53224437	T	C	PASS	intron_variant	MODIFIER	PRKAA2	PRKAA2	transcript	XM_038537419.1	protein_coding	1	c.95-13816A>G
chr5	53224437	T	C	PASS	intron_variant	MODIFIER	PRKAA2	PRKAA2	transcript	XR_005359722.1	pseudogene	1	n.171-13816A>G
chr5	53224437	T	C	PASS	intron_variant	MODIFIER	PRKAA2	PRKAA2	transcript	XM_038537421.1	protein_coding	1	c.95-13816A>G
chr5	53224438	G	A	PASS	intron_variant	MODIFIER	PRKAA2	PRKAA2	transcript	XM_038537419.1	protein_coding	1	c.95-13817C>T
chr5	53224438	G	A	PASS	intron_variant	MODIFIER	PRKAA2	PRKAA2	transcript	XR_005359722.1	pseudogene	1	n.171-13817C>T
chr5	53224438	G	A	PASS	intron_variant	MODIFIER	PRKAA2	PRKAA2	transcript	XM_038537421.1	protein_coding	1	c.95-13817C>T
chr5	53224440	C	T	PASS	intron_variant	MODIFIER	PRKAA2	PRKAA2	transcript	XM_038537419.1	protein_coding	1	c.95-13819G>A
chr5	53224440	C	T	PASS	intron_variant	MODIFIER	PRKAA2	PRKAA2	transcript	XR_005359722.1	pseudogene	1	n.171-13819G>A
chr5	53224440	C	T	PASS	intron_variant	MODIFIER	PRKAA2	PRKAA2	transcript	XM_038537421.1	protein_coding	1	c.95-13819G>A
chr5	53224447	T	C	PASS	intron_variant	MODIFIER	PRKAA2	PRKAA2	transcript	XM_038537419.1	protein_coding	1	c.95-13826A>G
chr5	53224447	T	C	PASS	intron_variant	MODIFIER	PRKAA2	PRKAA2	transcript	XR_005359722.1	pseudogene	1	n.171-13826A>G
chr5	53224447	T	C	PASS	intron_variant	MODIFIER	PRKAA2	PRKAA2	transcript	XM_038537421.1	protein_coding	1	c.95-13826A>G
chr5	53224450	G	A	PASS	intron_variant	MODIFIER	PRKAA2	PRKAA2	transcript	XM_038537419.1	protein_coding	1	c.95-13829C>T
chr5	53224450	G	A	PASS	intron_variant	MODIFIER	PRKAA2	PRKAA2	transcript	XR_005359722.1	pseudogene	1	n.171-13829C>T
chr5	53224450	G	A	PASS	intron_variant	MODIFIER	PRKAA2	PRKAA2	transcript	XM_038537421.1	protein_coding	1	c.95-13829C>T
chr5	53224455	C	T	PASS	intron_variant	MODIFIER	PRKAA2	PRKAA2	transcript	XM_038537419.1	protein_coding	1	c.95-13834G>A
chr5	53224455	C	T	PASS	intron_variant	MODIFIER	PRKAA2	PRKAA2	transcript	XR_005359722.1	pseudogene	1	n.171-13834G>A
chr5	53224455	C	T	PASS	intron_variant	MODIFIER	PRKAA2	PRKAA2	transcript	XM_038537421.1	protein_coding	1	c.95-13834G>A
chr5	53557107	G	A	PASS	intron_variant	MODIFIER	LOC102156622	LOC102156622	transcript	XR_005359723.1	pseudogene	2	n.319+36869G>A
chr5	53557107	G	A	PASS	intron_variant	MODIFIER	LOC102156622	LOC102156622	transcript	XR_005359724.1	pseudogene	2	n.319+36869G>A
chr5	53557107	G	A	PASS	intron_variant	MODIFIER	LOC102156622	LOC102156622	transcript	XR_005359725.1	pseudogene	2	n.319+36869G>A
chr5	53557107	G	A	PASS	intron_variant	MODIFIER	LOC102156622	LOC102156622	transcript	XR_005359726.1	pseudogene	2	n.319+36869G>A
chr5	53557107	G	A	PASS	intron_variant	MODIFIER	LOC102156622	LOC102156622	transcript	XR_005359727.1	pseudogene	3	n.414+4088G>A
chr5	53557107	G	A	PASS	intron_variant	MODIFIER	LOC102156622	LOC102156622	transcript	XR_005359728.1	pseudogene	2	n.319+36869G>A
chr5	53557107	G	A	PASS	intron_variant	MODIFIER	LOC102156622	LOC102156622	transcript	XR_005359729.1	pseudogene	2	n.319+36869G>A
chr5	53557107	G	A	PASS	intron_variant	MODIFIER	LOC102156622	LOC102156622	transcript	XR_005359730.1	pseudogene	3	n.414+4088G>A
chr5	53557107	G	A	PASS	intron_variant	MODIFIER	LOC102156622	LOC102156622	transcript	XR_005359732.1	pseudogene	2	n.319+36869G>A
chr5	53557107	G	A	PASS	intron_variant	MODIFIER	LOC102156622	LOC102156622	transcript	XR_005359735.1	pseudogene	1	n.200+37093G>A
chr5	53557107	G	A	PASS	intron_variant	MODIFIER	LOC102156622	LOC102156622	transcript	XR_005359739.1	pseudogene	2	n.319+36869G>A
chr5	53557107	G	A	PASS	intron_variant	MODIFIER	LOC102156622	LOC102156622	transcript	XR_005359740.1	pseudogene	1	n.200+37093G>A
chr5	53557107	G	A	PASS	intron_variant	MODIFIER	LOC102156622	LOC102156622	transcript	XR_005359744.1	pseudogene	1	n.200+37093G>A
chr5	53557107	G	A	PASS	intron_variant	MODIFIER	LOC102156622	LOC102156622	transcript	XR_005359733.1	pseudogene	1	n.121+17987G>A
chr5	53557107	G	A	PASS	intron_variant	MODIFIER	LOC102156622	LOC102156622	transcript	XR_005359741.1	pseudogene	1	n.121+17987G>A
chr5	53557107	G	A	PASS	intron_variant	MODIFIER	LOC102156622	LOC102156622	transcript	XR_005359734.1	pseudogene	2	n.203+4088G>A
chr5	53985521	T	G	PASS	intergenic_region	MODIFIER	LOC106558829-LOC111095950	LOC106558829-LOC111095950	intergenic_region	LOC106558829_3-LOC111095950_3		-1	n.53985521T>G
chr5	53986129	T	A	PASS	intergenic_region	MODIFIER	LOC106558829-LOC111095950	LOC106558829-LOC111095950	intergenic_region	LOC106558829_3-LOC111095950_3		-1	n.53986129T>A
chr5	53993318	G	C	PASS	intergenic_region	MODIFIER	LOC106558829-LOC111095950	LOC106558829-LOC111095950	intergenic_region	LOC106558829_3-LOC111095950_3		-1	n.53993318G>C
chr5	54092371	G	A	PASS	intergenic_region	MODIFIER	LOC106558829-LOC111095950	LOC106558829-LOC111095950	intergenic_region	LOC106558829_3-LOC111095950_3		-1	n.54092371G>A
chr5	54173721	C	T	PASS	intergenic_region	MODIFIER	LOC111095950-LOC111095951	LOC111095950-LOC111095951	intergenic_region	LOC111095950_3-LOC111095951_3		-1	n.54173721C>T
chr5	54197541	T	TC	PASS	intergenic_region	MODIFIER	LOC111095950-LOC111095951	LOC111095950-LOC111095951	intergenic_region	LOC111095950_3-LOC111095951_3		-1	n.54197541_54197542insC
chr5	54249082	C	T	PASS	intergenic_region	MODIFIER	LOC111095950-LOC111095951	LOC111095950-LOC111095951	intergenic_region	LOC111095950_3-LOC111095951_3		-1	n.54249082C>T
chr5	54264590	C	G	PASS	intergenic_region	MODIFIER	LOC111095950-LOC111095951	LOC111095950-LOC111095951	intergenic_region	LOC111095950_3-LOC111095951_3		-1	n.54264590C>G
chr5	54276651	C	T	PASS	intergenic_region	MODIFIER	LOC111095950-LOC111095951	LOC111095950-LOC111095951	intergenic_region	LOC111095950_3-LOC111095951_3		-1	n.54276651C>T
chr5	54353520	G	A	PASS	intron_variant	MODIFIER	LOC111095951	LOC111095951	transcript	XR_005359752.1	pseudogene	1	n.326+592C>T
chr5	54415728	C	T	PASS	intergenic_region	MODIFIER	LOC111095951-USP24	LOC111095951-USP24	intergenic_region	LOC111095951_3-USP24_3		-1	n.54415728C>T
chr5	54420031	A	C	PASS	intergenic_region	MODIFIER	LOC111095951-USP24	LOC111095951-USP24	intergenic_region	LOC111095951_3-USP24_3		-1	n.54420031A>C
chr5	54423334	G	A	PASS	intergenic_region	MODIFIER	LOC111095951-USP24	LOC111095951-USP24	intergenic_region	LOC111095951_3-USP24_3		-1	n.54423334G>A
chr5	54544428	T	C	PASS	intron_variant	MODIFIER	USP24	USP24	transcript	XM_038537424.1	protein_coding	1	c.328-4147T>C
chr5	54568346	T	A	PASS	intron_variant	MODIFIER	USP24	USP24	transcript	XM_038537424.1	protein_coding	10	c.1231-474T>A
chr5	54574615	C	T	PASS	intron_variant	MODIFIER	USP24	USP24	transcript	XM_038537424.1	protein_coding	16	c.1863+2386C>T
chr5	54575929	C	A	PASS	intron_variant	MODIFIER	USP24	USP24	transcript	XM_038537424.1	protein_coding	16	c.1864-1577C>A
chr5	54592934	C	T	PASS	intron_variant	MODIFIER	USP24	USP24	transcript	XM_038537424.1	protein_coding	28	c.3205-333C>T
chr5	54612216	A	G	PASS	intron_variant	MODIFIER	USP24	USP24	transcript	XM_038537424.1	protein_coding	40	c.4765+15A>G
chr5	54668321	G	T	PASS	intron_variant	MODIFIER	PCSK9	PCSK9	transcript	XM_038538811.1	protein_coding	4	c.843+677C>A
chr5	54755248	G	A	PASS	upstream_gene_variant	MODIFIER	DHCR24	DHCR24	transcript	XM_038537434.1	protein_coding	-1	c.-2115G>A
chr5	54755248	G	A	PASS	intergenic_region	MODIFIER	LOC111095952-DHCR24	LOC111095952-DHCR24	intergenic_region	LOC111095952_3-DHCR24_3		-1	n.54755248G>A
chr5	54756140	T	G	PASS	upstream_gene_variant	MODIFIER	DHCR24	DHCR24	transcript	XM_038537434.1	protein_coding	-1	c.-1223T>G
chr5	54756140	T	G	PASS	intergenic_region	MODIFIER	LOC111095952-DHCR24	LOC111095952-DHCR24	intergenic_region	LOC111095952_3-DHCR24_3		-1	n.54756140T>G
chr5	54767958	C	A	PASS	intron_variant	MODIFIER	DHCR24	DHCR24	transcript	XM_038537434.1	protein_coding	2	c.388-1747C>A
chr5	54812519	C	T	PASS	synonymous_variant	LOW	LEXM	LEXM	transcript	XM_038538812.1	protein_coding	7	c.612G>A	p.Glu204Glu
chr5	54821351	G	A	PASS	upstream_gene_variant	MODIFIER	LEXM	LEXM	transcript	XM_038538812.1	protein_coding	-1	c.-1463C>T
chr5	54821351	G	A	PASS	upstream_gene_variant	MODIFIER	TTC22	TTC22	transcript	XM_038537435.1	protein_coding	-1	c.-3146G>A
chr5	54821351	G	A	PASS	intergenic_region	MODIFIER	LEXM-TTC22	LEXM-TTC22	intergenic_region	LEXM_3-TTC22_3		-1	n.54821351G>A
chr5	54835753	G	A	PASS	intron_variant	MODIFIER	TTC22	TTC22	transcript	XM_038537435.1	protein_coding	1	c.568-1934G>A
chr5	54953831	C	T	PASS	5_prime_UTR_variant	MODIFIER	MROH7	MROH7	transcript	XM_038537441.1	protein_coding	1	c.-118G>A
chr5	54953831	C	T	PASS	upstream_gene_variant	MODIFIER	MROH7	MROH7	transcript	XM_038537440.1	protein_coding	-1	c.-316G>A
chr5	54953831	C	T	PASS	upstream_gene_variant	MODIFIER	MROH7	MROH7	transcript	XM_038537442.1	protein_coding	-1	c.-316G>A
chr5	54953831	C	T	PASS	upstream_gene_variant	MODIFIER	MROH7	MROH7	transcript	XM_038537443.1	protein_coding	-1	c.-316G>A
chr5	54953831	C	T	PASS	upstream_gene_variant	MODIFIER	MROH7	MROH7	transcript	XM_038537444.1	protein_coding	-1	c.-316G>A
chr5	54953831	C	T	PASS	upstream_gene_variant	MODIFIER	MROH7	MROH7	transcript	XM_038537445.1	protein_coding	-1	c.-316G>A
chr5	54953831	C	T	PASS	upstream_gene_variant	MODIFIER	MROH7	MROH7	transcript	XR_005359755.1	pseudogene	-1	n.-14G>A
chr5	55149019	C	T	PASS	upstream_gene_variant	MODIFIER	SSBP3	SSBP3	transcript	XM_038537452.1	protein_coding	-1	c.-3689C>T
chr5	55149019	C	T	PASS	upstream_gene_variant	MODIFIER	SSBP3	SSBP3	transcript	XM_038537455.1	protein_coding	-1	c.-3689C>T
chr5	55149019	C	T	PASS	upstream_gene_variant	MODIFIER	SSBP3	SSBP3	transcript	XM_038537458.1	protein_coding	-1	c.-3689C>T
chr5	55149019	C	T	PASS	intron_variant	MODIFIER	SSBP3	SSBP3	transcript	XM_038537451.1	protein_coding	4	c.276+21219C>T
chr5	55149019	C	T	PASS	intron_variant	MODIFIER	SSBP3	SSBP3	transcript	XM_038537454.1	protein_coding	4	c.276+21219C>T
chr5	55149019	C	T	PASS	intron_variant	MODIFIER	SSBP3	SSBP3	transcript	XM_038537457.1	protein_coding	4	c.276+21219C>T
chr5	55149019	C	T	PASS	intron_variant	MODIFIER	SSBP3	SSBP3	transcript	XM_038537453.1	protein_coding	4	c.276+21219C>T
chr5	55149019	C	T	PASS	intron_variant	MODIFIER	SSBP3	SSBP3	transcript	XM_038537456.1	protein_coding	4	c.276+21219C>T
chr5	55149019	C	T	PASS	intron_variant	MODIFIER	SSBP3	SSBP3	transcript	XM_038537459.1	protein_coding	4	c.276+21219C>T
chr5	55150879	G	A	PASS	upstream_gene_variant	MODIFIER	SSBP3	SSBP3	transcript	XM_038537452.1	protein_coding	-1	c.-1829G>A
chr5	55150879	G	A	PASS	upstream_gene_variant	MODIFIER	SSBP3	SSBP3	transcript	XM_038537455.1	protein_coding	-1	c.-1829G>A
chr5	55150879	G	A	PASS	upstream_gene_variant	MODIFIER	SSBP3	SSBP3	transcript	XM_038537458.1	protein_coding	-1	c.-1829G>A
chr5	55150879	G	A	PASS	intron_variant	MODIFIER	SSBP3	SSBP3	transcript	XM_038537451.1	protein_coding	4	c.276+23079G>A
chr5	55150879	G	A	PASS	intron_variant	MODIFIER	SSBP3	SSBP3	transcript	XM_038537454.1	protein_coding	4	c.276+23079G>A
chr5	55150879	G	A	PASS	intron_variant	MODIFIER	SSBP3	SSBP3	transcript	XM_038537457.1	protein_coding	4	c.276+23079G>A
chr5	55150879	G	A	PASS	intron_variant	MODIFIER	SSBP3	SSBP3	transcript	XM_038537453.1	protein_coding	4	c.276+23079G>A
chr5	55150879	G	A	PASS	intron_variant	MODIFIER	SSBP3	SSBP3	transcript	XM_038537456.1	protein_coding	4	c.276+23079G>A
chr5	55150879	G	A	PASS	intron_variant	MODIFIER	SSBP3	SSBP3	transcript	XM_038537459.1	protein_coding	4	c.276+23079G>A
chr5	55195904	G	A	PASS	intron_variant	MODIFIER	SSBP3	SSBP3	transcript	XM_038537451.1	protein_coding	4	c.277-44497G>A
chr5	55195904	G	A	PASS	intron_variant	MODIFIER	SSBP3	SSBP3	transcript	XM_038537454.1	protein_coding	4	c.277-44497G>A
chr5	55195904	G	A	PASS	intron_variant	MODIFIER	SSBP3	SSBP3	transcript	XM_038537457.1	protein_coding	4	c.277-44497G>A
chr5	55195904	G	A	PASS	intron_variant	MODIFIER	SSBP3	SSBP3	transcript	XM_038537453.1	protein_coding	4	c.277-44497G>A
chr5	55195904	G	A	PASS	intron_variant	MODIFIER	SSBP3	SSBP3	transcript	XM_038537456.1	protein_coding	4	c.277-44497G>A
chr5	55195904	G	A	PASS	intron_variant	MODIFIER	SSBP3	SSBP3	transcript	XM_038537459.1	protein_coding	4	c.277-44497G>A
chr5	55195904	G	A	PASS	intron_variant	MODIFIER	SSBP3	SSBP3	transcript	XM_038537452.1	protein_coding	2	c.255+26404G>A
chr5	55195904	G	A	PASS	intron_variant	MODIFIER	SSBP3	SSBP3	transcript	XM_038537455.1	protein_coding	2	c.255+26404G>A
chr5	55195904	G	A	PASS	intron_variant	MODIFIER	SSBP3	SSBP3	transcript	XM_038537458.1	protein_coding	2	c.255+26404G>A
chr5	55199850	G	A	PASS	intron_variant	MODIFIER	SSBP3	SSBP3	transcript	XM_038537451.1	protein_coding	4	c.277-40551G>A
chr5	55199850	G	A	PASS	intron_variant	MODIFIER	SSBP3	SSBP3	transcript	XM_038537454.1	protein_coding	4	c.277-40551G>A
chr5	55199850	G	A	PASS	intron_variant	MODIFIER	SSBP3	SSBP3	transcript	XM_038537457.1	protein_coding	4	c.277-40551G>A
chr5	55199850	G	A	PASS	intron_variant	MODIFIER	SSBP3	SSBP3	transcript	XM_038537453.1	protein_coding	4	c.277-40551G>A
chr5	55199850	G	A	PASS	intron_variant	MODIFIER	SSBP3	SSBP3	transcript	XM_038537456.1	protein_coding	4	c.277-40551G>A
chr5	55199850	G	A	PASS	intron_variant	MODIFIER	SSBP3	SSBP3	transcript	XM_038537459.1	protein_coding	4	c.277-40551G>A
chr5	55199850	G	A	PASS	intron_variant	MODIFIER	SSBP3	SSBP3	transcript	XM_038537452.1	protein_coding	2	c.255+30350G>A
chr5	55199850	G	A	PASS	intron_variant	MODIFIER	SSBP3	SSBP3	transcript	XM_038537455.1	protein_coding	2	c.255+30350G>A
chr5	55199850	G	A	PASS	intron_variant	MODIFIER	SSBP3	SSBP3	transcript	XM_038537458.1	protein_coding	2	c.255+30350G>A
chr5	55200340	G	A	PASS	intron_variant	MODIFIER	SSBP3	SSBP3	transcript	XM_038537451.1	protein_coding	4	c.277-40061G>A
chr5	55200340	G	A	PASS	intron_variant	MODIFIER	SSBP3	SSBP3	transcript	XM_038537454.1	protein_coding	4	c.277-40061G>A
chr5	55200340	G	A	PASS	intron_variant	MODIFIER	SSBP3	SSBP3	transcript	XM_038537457.1	protein_coding	4	c.277-40061G>A
chr5	55200340	G	A	PASS	intron_variant	MODIFIER	SSBP3	SSBP3	transcript	XM_038537453.1	protein_coding	4	c.277-40061G>A
chr5	55200340	G	A	PASS	intron_variant	MODIFIER	SSBP3	SSBP3	transcript	XM_038537456.1	protein_coding	4	c.277-40061G>A
chr5	55200340	G	A	PASS	intron_variant	MODIFIER	SSBP3	SSBP3	transcript	XM_038537459.1	protein_coding	4	c.277-40061G>A
chr5	55200340	G	A	PASS	intron_variant	MODIFIER	SSBP3	SSBP3	transcript	XM_038537452.1	protein_coding	2	c.255+30840G>A
chr5	55200340	G	A	PASS	intron_variant	MODIFIER	SSBP3	SSBP3	transcript	XM_038537455.1	protein_coding	2	c.255+30840G>A
chr5	55200340	G	A	PASS	intron_variant	MODIFIER	SSBP3	SSBP3	transcript	XM_038537458.1	protein_coding	2	c.255+30840G>A
chr5	55202626	A	G	PASS	intron_variant	MODIFIER	SSBP3	SSBP3	transcript	XM_038537451.1	protein_coding	4	c.277-37775A>G
chr5	55202626	A	G	PASS	intron_variant	MODIFIER	SSBP3	SSBP3	transcript	XM_038537454.1	protein_coding	4	c.277-37775A>G
chr5	55202626	A	G	PASS	intron_variant	MODIFIER	SSBP3	SSBP3	transcript	XM_038537457.1	protein_coding	4	c.277-37775A>G
chr5	55202626	A	G	PASS	intron_variant	MODIFIER	SSBP3	SSBP3	transcript	XM_038537453.1	protein_coding	4	c.277-37775A>G
chr5	55202626	A	G	PASS	intron_variant	MODIFIER	SSBP3	SSBP3	transcript	XM_038537456.1	protein_coding	4	c.277-37775A>G
chr5	55202626	A	G	PASS	intron_variant	MODIFIER	SSBP3	SSBP3	transcript	XM_038537459.1	protein_coding	4	c.277-37775A>G
chr5	55202626	A	G	PASS	intron_variant	MODIFIER	SSBP3	SSBP3	transcript	XM_038537452.1	protein_coding	2	c.255+33126A>G
chr5	55202626	A	G	PASS	intron_variant	MODIFIER	SSBP3	SSBP3	transcript	XM_038537455.1	protein_coding	2	c.255+33126A>G
chr5	55202626	A	G	PASS	intron_variant	MODIFIER	SSBP3	SSBP3	transcript	XM_038537458.1	protein_coding	2	c.255+33126A>G
chr5	55204440	T	A	PASS	intron_variant	MODIFIER	SSBP3	SSBP3	transcript	XM_038537451.1	protein_coding	4	c.277-35961T>A
chr5	55204440	T	A	PASS	intron_variant	MODIFIER	SSBP3	SSBP3	transcript	XM_038537454.1	protein_coding	4	c.277-35961T>A
chr5	55204440	T	A	PASS	intron_variant	MODIFIER	SSBP3	SSBP3	transcript	XM_038537457.1	protein_coding	4	c.277-35961T>A
chr5	55204440	T	A	PASS	intron_variant	MODIFIER	SSBP3	SSBP3	transcript	XM_038537453.1	protein_coding	4	c.277-35961T>A
chr5	55204440	T	A	PASS	intron_variant	MODIFIER	SSBP3	SSBP3	transcript	XM_038537456.1	protein_coding	4	c.277-35961T>A
chr5	55204440	T	A	PASS	intron_variant	MODIFIER	SSBP3	SSBP3	transcript	XM_038537459.1	protein_coding	4	c.277-35961T>A
chr5	55204440	T	A	PASS	intron_variant	MODIFIER	SSBP3	SSBP3	transcript	XM_038537452.1	protein_coding	2	c.255+34940T>A
chr5	55204440	T	A	PASS	intron_variant	MODIFIER	SSBP3	SSBP3	transcript	XM_038537455.1	protein_coding	2	c.255+34940T>A
chr5	55204440	T	A	PASS	intron_variant	MODIFIER	SSBP3	SSBP3	transcript	XM_038537458.1	protein_coding	2	c.255+34940T>A
chr5	55204958	C	G	PASS	intron_variant	MODIFIER	SSBP3	SSBP3	transcript	XM_038537451.1	protein_coding	4	c.277-35443C>G
chr5	55204958	C	G	PASS	intron_variant	MODIFIER	SSBP3	SSBP3	transcript	XM_038537454.1	protein_coding	4	c.277-35443C>G
chr5	55204958	C	G	PASS	intron_variant	MODIFIER	SSBP3	SSBP3	transcript	XM_038537457.1	protein_coding	4	c.277-35443C>G
chr5	55204958	C	G	PASS	intron_variant	MODIFIER	SSBP3	SSBP3	transcript	XM_038537453.1	protein_coding	4	c.277-35443C>G
chr5	55204958	C	G	PASS	intron_variant	MODIFIER	SSBP3	SSBP3	transcript	XM_038537456.1	protein_coding	4	c.277-35443C>G
chr5	55204958	C	G	PASS	intron_variant	MODIFIER	SSBP3	SSBP3	transcript	XM_038537459.1	protein_coding	4	c.277-35443C>G
chr5	55204958	C	G	PASS	intron_variant	MODIFIER	SSBP3	SSBP3	transcript	XM_038537452.1	protein_coding	2	c.256-35443C>G
chr5	55204958	C	G	PASS	intron_variant	MODIFIER	SSBP3	SSBP3	transcript	XM_038537455.1	protein_coding	2	c.256-35443C>G
chr5	55204958	C	G	PASS	intron_variant	MODIFIER	SSBP3	SSBP3	transcript	XM_038537458.1	protein_coding	2	c.256-35443C>G
chr5	55205077	C	T	PASS	intron_variant	MODIFIER	SSBP3	SSBP3	transcript	XM_038537451.1	protein_coding	4	c.277-35324C>T
chr5	55205077	C	T	PASS	intron_variant	MODIFIER	SSBP3	SSBP3	transcript	XM_038537454.1	protein_coding	4	c.277-35324C>T
chr5	55205077	C	T	PASS	intron_variant	MODIFIER	SSBP3	SSBP3	transcript	XM_038537457.1	protein_coding	4	c.277-35324C>T
chr5	55205077	C	T	PASS	intron_variant	MODIFIER	SSBP3	SSBP3	transcript	XM_038537453.1	protein_coding	4	c.277-35324C>T
chr5	55205077	C	T	PASS	intron_variant	MODIFIER	SSBP3	SSBP3	transcript	XM_038537456.1	protein_coding	4	c.277-35324C>T
chr5	55205077	C	T	PASS	intron_variant	MODIFIER	SSBP3	SSBP3	transcript	XM_038537459.1	protein_coding	4	c.277-35324C>T
chr5	55205077	C	T	PASS	intron_variant	MODIFIER	SSBP3	SSBP3	transcript	XM_038537452.1	protein_coding	2	c.256-35324C>T
chr5	55205077	C	T	PASS	intron_variant	MODIFIER	SSBP3	SSBP3	transcript	XM_038537455.1	protein_coding	2	c.256-35324C>T
chr5	55205077	C	T	PASS	intron_variant	MODIFIER	SSBP3	SSBP3	transcript	XM_038537458.1	protein_coding	2	c.256-35324C>T
chr5	55205405	C	T	PASS	intron_variant	MODIFIER	SSBP3	SSBP3	transcript	XM_038537451.1	protein_coding	4	c.277-34996C>T
chr5	55205405	C	T	PASS	intron_variant	MODIFIER	SSBP3	SSBP3	transcript	XM_038537454.1	protein_coding	4	c.277-34996C>T
chr5	55205405	C	T	PASS	intron_variant	MODIFIER	SSBP3	SSBP3	transcript	XM_038537457.1	protein_coding	4	c.277-34996C>T
chr5	55205405	C	T	PASS	intron_variant	MODIFIER	SSBP3	SSBP3	transcript	XM_038537453.1	protein_coding	4	c.277-34996C>T
chr5	55205405	C	T	PASS	intron_variant	MODIFIER	SSBP3	SSBP3	transcript	XM_038537456.1	protein_coding	4	c.277-34996C>T
chr5	55205405	C	T	PASS	intron_variant	MODIFIER	SSBP3	SSBP3	transcript	XM_038537459.1	protein_coding	4	c.277-34996C>T
chr5	55205405	C	T	PASS	intron_variant	MODIFIER	SSBP3	SSBP3	transcript	XM_038537452.1	protein_coding	2	c.256-34996C>T
chr5	55205405	C	T	PASS	intron_variant	MODIFIER	SSBP3	SSBP3	transcript	XM_038537455.1	protein_coding	2	c.256-34996C>T
chr5	55205405	C	T	PASS	intron_variant	MODIFIER	SSBP3	SSBP3	transcript	XM_038537458.1	protein_coding	2	c.256-34996C>T
chr5	55206583	TAAAA	T	PASS	intron_variant	MODIFIER	SSBP3	SSBP3	transcript	XM_038537451.1	protein_coding	4	c.277-33817_277-33814delAAAA
chr5	55206583	TAAAA	T	PASS	intron_variant	MODIFIER	SSBP3	SSBP3	transcript	XM_038537454.1	protein_coding	4	c.277-33817_277-33814delAAAA
chr5	55206583	TAAAA	T	PASS	intron_variant	MODIFIER	SSBP3	SSBP3	transcript	XM_038537457.1	protein_coding	4	c.277-33817_277-33814delAAAA
chr5	55206583	TAAAA	T	PASS	intron_variant	MODIFIER	SSBP3	SSBP3	transcript	XM_038537453.1	protein_coding	4	c.277-33817_277-33814delAAAA
chr5	55206583	TAAAA	T	PASS	intron_variant	MODIFIER	SSBP3	SSBP3	transcript	XM_038537456.1	protein_coding	4	c.277-33817_277-33814delAAAA
chr5	55206583	TAAAA	T	PASS	intron_variant	MODIFIER	SSBP3	SSBP3	transcript	XM_038537459.1	protein_coding	4	c.277-33817_277-33814delAAAA
chr5	55206583	TAAAA	T	PASS	intron_variant	MODIFIER	SSBP3	SSBP3	transcript	XM_038537452.1	protein_coding	2	c.256-33817_256-33814delAAAA
chr5	55206583	TAAAA	T	PASS	intron_variant	MODIFIER	SSBP3	SSBP3	transcript	XM_038537455.1	protein_coding	2	c.256-33817_256-33814delAAAA
chr5	55206583	TAAAA	T	PASS	intron_variant	MODIFIER	SSBP3	SSBP3	transcript	XM_038537458.1	protein_coding	2	c.256-33817_256-33814delAAAA
chr5	55207532	G	A	PASS	intron_variant	MODIFIER	SSBP3	SSBP3	transcript	XM_038537451.1	protein_coding	4	c.277-32869G>A
chr5	55207532	G	A	PASS	intron_variant	MODIFIER	SSBP3	SSBP3	transcript	XM_038537454.1	protein_coding	4	c.277-32869G>A
chr5	55207532	G	A	PASS	intron_variant	MODIFIER	SSBP3	SSBP3	transcript	XM_038537457.1	protein_coding	4	c.277-32869G>A
chr5	55207532	G	A	PASS	intron_variant	MODIFIER	SSBP3	SSBP3	transcript	XM_038537453.1	protein_coding	4	c.277-32869G>A
chr5	55207532	G	A	PASS	intron_variant	MODIFIER	SSBP3	SSBP3	transcript	XM_038537456.1	protein_coding	4	c.277-32869G>A
chr5	55207532	G	A	PASS	intron_variant	MODIFIER	SSBP3	SSBP3	transcript	XM_038537459.1	protein_coding	4	c.277-32869G>A
chr5	55207532	G	A	PASS	intron_variant	MODIFIER	SSBP3	SSBP3	transcript	XM_038537452.1	protein_coding	2	c.256-32869G>A
chr5	55207532	G	A	PASS	intron_variant	MODIFIER	SSBP3	SSBP3	transcript	XM_038537455.1	protein_coding	2	c.256-32869G>A
chr5	55207532	G	A	PASS	intron_variant	MODIFIER	SSBP3	SSBP3	transcript	XM_038537458.1	protein_coding	2	c.256-32869G>A
chr5	55269481	C	A	PASS	intron_variant	MODIFIER	SSBP3	SSBP3	transcript	XM_038537451.1	protein_coding	9	c.651+1591C>A
chr5	55269481	C	A	PASS	intron_variant	MODIFIER	SSBP3	SSBP3	transcript	XM_038537454.1	protein_coding	8	c.570+1591C>A
chr5	55269481	C	A	PASS	intron_variant	MODIFIER	SSBP3	SSBP3	transcript	XM_038537457.1	protein_coding	7	c.510+1591C>A
chr5	55269481	C	A	PASS	intron_variant	MODIFIER	SSBP3	SSBP3	transcript	XM_038537453.1	protein_coding	9	c.651+1591C>A
chr5	55269481	C	A	PASS	intron_variant	MODIFIER	SSBP3	SSBP3	transcript	XM_038537456.1	protein_coding	8	c.570+1591C>A
chr5	55269481	C	A	PASS	intron_variant	MODIFIER	SSBP3	SSBP3	transcript	XM_038537459.1	protein_coding	7	c.510+1591C>A
chr5	55269481	C	A	PASS	intron_variant	MODIFIER	SSBP3	SSBP3	transcript	XM_038537452.1	protein_coding	7	c.630+1591C>A
chr5	55269481	C	A	PASS	intron_variant	MODIFIER	SSBP3	SSBP3	transcript	XM_038537455.1	protein_coding	6	c.549+1591C>A
chr5	55269481	C	A	PASS	intron_variant	MODIFIER	SSBP3	SSBP3	transcript	XM_038537458.1	protein_coding	5	c.489+1591C>A
chr5	55279991	TGCACAGTGGACTGGGGAGAGGAACCATTGGAATGGAG	T	PASS	downstream_gene_variant	MODIFIER	LOC119871884	LOC119871884	transcript	XR_005359762.1	pseudogene	-1	n.*515_*551delCTCCATTCCAATGGTTCCTCTCCCCAGTCCACTGTGC
chr5	55279991	TGCACAGTGGACTGGGGAGAGGAACCATTGGAATGGAG	T	PASS	intron_variant	MODIFIER	SSBP3	SSBP3	transcript	XM_038537451.1	protein_coding	14	c.951+1627_951+1663delGCACAGTGGACTGGGGAGAGGAACCATTGGAATGGAG
chr5	55279991	TGCACAGTGGACTGGGGAGAGGAACCATTGGAATGGAG	T	PASS	intron_variant	MODIFIER	SSBP3	SSBP3	transcript	XM_038537454.1	protein_coding	13	c.870+1627_870+1663delGCACAGTGGACTGGGGAGAGGAACCATTGGAATGGAG
chr5	55279991	TGCACAGTGGACTGGGGAGAGGAACCATTGGAATGGAG	T	PASS	intron_variant	MODIFIER	SSBP3	SSBP3	transcript	XM_038537457.1	protein_coding	12	c.810+1627_810+1663delGCACAGTGGACTGGGGAGAGGAACCATTGGAATGGAG
chr5	55279991	TGCACAGTGGACTGGGGAGAGGAACCATTGGAATGGAG	T	PASS	intron_variant	MODIFIER	SSBP3	SSBP3	transcript	XM_038537453.1	protein_coding	14	c.927+1627_927+1663delGCACAGTGGACTGGGGAGAGGAACCATTGGAATGGAG
chr5	55279991	TGCACAGTGGACTGGGGAGAGGAACCATTGGAATGGAG	T	PASS	intron_variant	MODIFIER	SSBP3	SSBP3	transcript	XM_038537456.1	protein_coding	13	c.846+1627_846+1663delGCACAGTGGACTGGGGAGAGGAACCATTGGAATGGAG
chr5	55279991	TGCACAGTGGACTGGGGAGAGGAACCATTGGAATGGAG	T	PASS	intron_variant	MODIFIER	SSBP3	SSBP3	transcript	XM_038537459.1	protein_coding	12	c.786+1627_786+1663delGCACAGTGGACTGGGGAGAGGAACCATTGGAATGGAG
chr5	55279991	TGCACAGTGGACTGGGGAGAGGAACCATTGGAATGGAG	T	PASS	intron_variant	MODIFIER	SSBP3	SSBP3	transcript	XM_038537452.1	protein_coding	12	c.930+1627_930+1663delGCACAGTGGACTGGGGAGAGGAACCATTGGAATGGAG
chr5	55279991	TGCACAGTGGACTGGGGAGAGGAACCATTGGAATGGAG	T	PASS	intron_variant	MODIFIER	SSBP3	SSBP3	transcript	XM_038537455.1	protein_coding	11	c.849+1627_849+1663delGCACAGTGGACTGGGGAGAGGAACCATTGGAATGGAG
chr5	55279991	TGCACAGTGGACTGGGGAGAGGAACCATTGGAATGGAG	T	PASS	intron_variant	MODIFIER	SSBP3	SSBP3	transcript	XM_038537458.1	protein_coding	10	c.789+1627_789+1663delGCACAGTGGACTGGGGAGAGGAACCATTGGAATGGAG
chr5	55280033	T	C	PASS	downstream_gene_variant	MODIFIER	LOC119871884	LOC119871884	transcript	XR_005359762.1	pseudogene	-1	n.*510A>G
chr5	55280033	T	C	PASS	intron_variant	MODIFIER	SSBP3	SSBP3	transcript	XM_038537451.1	protein_coding	14	c.951+1668T>C
chr5	55280033	T	C	PASS	intron_variant	MODIFIER	SSBP3	SSBP3	transcript	XM_038537454.1	protein_coding	13	c.870+1668T>C
chr5	55280033	T	C	PASS	intron_variant	MODIFIER	SSBP3	SSBP3	transcript	XM_038537457.1	protein_coding	12	c.810+1668T>C
chr5	55280033	T	C	PASS	intron_variant	MODIFIER	SSBP3	SSBP3	transcript	XM_038537453.1	protein_coding	14	c.927+1668T>C
chr5	55280033	T	C	PASS	intron_variant	MODIFIER	SSBP3	SSBP3	transcript	XM_038537456.1	protein_coding	13	c.846+1668T>C
chr5	55280033	T	C	PASS	intron_variant	MODIFIER	SSBP3	SSBP3	transcript	XM_038537459.1	protein_coding	12	c.786+1668T>C
chr5	55280033	T	C	PASS	intron_variant	MODIFIER	SSBP3	SSBP3	transcript	XM_038537452.1	protein_coding	12	c.930+1668T>C
chr5	55280033	T	C	PASS	intron_variant	MODIFIER	SSBP3	SSBP3	transcript	XM_038537455.1	protein_coding	11	c.849+1668T>C
chr5	55280033	T	C	PASS	intron_variant	MODIFIER	SSBP3	SSBP3	transcript	XM_038537458.1	protein_coding	10	c.789+1668T>C
chr5	55280034	TGG	T	PASS	downstream_gene_variant	MODIFIER	LOC119871884	LOC119871884	transcript	XR_005359762.1	pseudogene	-1	n.*507_*508delCC
chr5	55280034	TGG	T	PASS	intron_variant	MODIFIER	SSBP3	SSBP3	transcript	XM_038537451.1	protein_coding	14	c.951+1670_951+1671delGG
chr5	55280034	TGG	T	PASS	intron_variant	MODIFIER	SSBP3	SSBP3	transcript	XM_038537454.1	protein_coding	13	c.870+1670_870+1671delGG
chr5	55280034	TGG	T	PASS	intron_variant	MODIFIER	SSBP3	SSBP3	transcript	XM_038537457.1	protein_coding	12	c.810+1670_810+1671delGG
chr5	55280034	TGG	T	PASS	intron_variant	MODIFIER	SSBP3	SSBP3	transcript	XM_038537453.1	protein_coding	14	c.927+1670_927+1671delGG
chr5	55280034	TGG	T	PASS	intron_variant	MODIFIER	SSBP3	SSBP3	transcript	XM_038537456.1	protein_coding	13	c.846+1670_846+1671delGG
chr5	55280034	TGG	T	PASS	intron_variant	MODIFIER	SSBP3	SSBP3	transcript	XM_038537459.1	protein_coding	12	c.786+1670_786+1671delGG
chr5	55280034	TGG	T	PASS	intron_variant	MODIFIER	SSBP3	SSBP3	transcript	XM_038537452.1	protein_coding	12	c.930+1670_930+1671delGG
chr5	55280034	TGG	T	PASS	intron_variant	MODIFIER	SSBP3	SSBP3	transcript	XM_038537455.1	protein_coding	11	c.849+1670_849+1671delGG
chr5	55280034	TGG	T	PASS	intron_variant	MODIFIER	SSBP3	SSBP3	transcript	XM_038537458.1	protein_coding	10	c.789+1670_789+1671delGG
chr5	55280037	CGGGGGGCACGACCAGGGGGACA	C	PASS	downstream_gene_variant	MODIFIER	LOC119871884	LOC119871884	transcript	XR_005359762.1	pseudogene	-1	n.*484_*505delTGTCCCCCTGGTCGTGCCCCCC
chr5	55280037	CGGGGGGCACGACCAGGGGGACA	C	PASS	intron_variant	MODIFIER	SSBP3	SSBP3	transcript	XM_038537451.1	protein_coding	14	c.951+1673_951+1694delGGGGGGCACGACCAGGGGGACA
chr5	55280037	CGGGGGGCACGACCAGGGGGACA	C	PASS	intron_variant	MODIFIER	SSBP3	SSBP3	transcript	XM_038537454.1	protein_coding	13	c.870+1673_870+1694delGGGGGGCACGACCAGGGGGACA
chr5	55280037	CGGGGGGCACGACCAGGGGGACA	C	PASS	intron_variant	MODIFIER	SSBP3	SSBP3	transcript	XM_038537457.1	protein_coding	12	c.810+1673_810+1694delGGGGGGCACGACCAGGGGGACA
chr5	55280037	CGGGGGGCACGACCAGGGGGACA	C	PASS	intron_variant	MODIFIER	SSBP3	SSBP3	transcript	XM_038537453.1	protein_coding	14	c.927+1673_927+1694delGGGGGGCACGACCAGGGGGACA
chr5	55280037	CGGGGGGCACGACCAGGGGGACA	C	PASS	intron_variant	MODIFIER	SSBP3	SSBP3	transcript	XM_038537456.1	protein_coding	13	c.846+1673_846+1694delGGGGGGCACGACCAGGGGGACA
chr5	55280037	CGGGGGGCACGACCAGGGGGACA	C	PASS	intron_variant	MODIFIER	SSBP3	SSBP3	transcript	XM_038537459.1	protein_coding	12	c.786+1673_786+1694delGGGGGGCACGACCAGGGGGACA
chr5	55280037	CGGGGGGCACGACCAGGGGGACA	C	PASS	intron_variant	MODIFIER	SSBP3	SSBP3	transcript	XM_038537452.1	protein_coding	12	c.930+1673_930+1694delGGGGGGCACGACCAGGGGGACA
chr5	55280037	CGGGGGGCACGACCAGGGGGACA	C	PASS	intron_variant	MODIFIER	SSBP3	SSBP3	transcript	XM_038537455.1	protein_coding	11	c.849+1673_849+1694delGGGGGGCACGACCAGGGGGACA
chr5	55280037	CGGGGGGCACGACCAGGGGGACA	C	PASS	intron_variant	MODIFIER	SSBP3	SSBP3	transcript	XM_038537458.1	protein_coding	10	c.789+1673_789+1694delGGGGGGCACGACCAGGGGGACA
chr5	55280062	GGCCCCGGATTTGTGCCGGCACAGC	G	PASS	downstream_gene_variant	MODIFIER	LOC119871884	LOC119871884	transcript	XR_005359762.1	pseudogene	-1	n.*457_*480delGCTGTGCCGGCACAAATCCGGGGC
chr5	55280062	GGCCCCGGATTTGTGCCGGCACAGC	G	PASS	intron_variant	MODIFIER	SSBP3	SSBP3	transcript	XM_038537451.1	protein_coding	14	c.951+1698_951+1721delGCCCCGGATTTGTGCCGGCACAGC
chr5	55280062	GGCCCCGGATTTGTGCCGGCACAGC	G	PASS	intron_variant	MODIFIER	SSBP3	SSBP3	transcript	XM_038537454.1	protein_coding	13	c.870+1698_870+1721delGCCCCGGATTTGTGCCGGCACAGC
chr5	55280062	GGCCCCGGATTTGTGCCGGCACAGC	G	PASS	intron_variant	MODIFIER	SSBP3	SSBP3	transcript	XM_038537457.1	protein_coding	12	c.810+1698_810+1721delGCCCCGGATTTGTGCCGGCACAGC
chr5	55280062	GGCCCCGGATTTGTGCCGGCACAGC	G	PASS	intron_variant	MODIFIER	SSBP3	SSBP3	transcript	XM_038537453.1	protein_coding	14	c.927+1698_927+1721delGCCCCGGATTTGTGCCGGCACAGC
chr5	55280062	GGCCCCGGATTTGTGCCGGCACAGC	G	PASS	intron_variant	MODIFIER	SSBP3	SSBP3	transcript	XM_038537456.1	protein_coding	13	c.846+1698_846+1721delGCCCCGGATTTGTGCCGGCACAGC
chr5	55280062	GGCCCCGGATTTGTGCCGGCACAGC	G	PASS	intron_variant	MODIFIER	SSBP3	SSBP3	transcript	XM_038537459.1	protein_coding	12	c.786+1698_786+1721delGCCCCGGATTTGTGCCGGCACAGC
chr5	55280062	GGCCCCGGATTTGTGCCGGCACAGC	G	PASS	intron_variant	MODIFIER	SSBP3	SSBP3	transcript	XM_038537452.1	protein_coding	12	c.930+1698_930+1721delGCCCCGGATTTGTGCCGGCACAGC
chr5	55280062	GGCCCCGGATTTGTGCCGGCACAGC	G	PASS	intron_variant	MODIFIER	SSBP3	SSBP3	transcript	XM_038537455.1	protein_coding	11	c.849+1698_849+1721delGCCCCGGATTTGTGCCGGCACAGC
chr5	55280062	GGCCCCGGATTTGTGCCGGCACAGC	G	PASS	intron_variant	MODIFIER	SSBP3	SSBP3	transcript	XM_038537458.1	protein_coding	10	c.789+1698_789+1721delGCCCCGGATTTGTGCCGGCACAGC
chr5	55301692	A	AAAAAAC	PASS	upstream_gene_variant	MODIFIER	CYB5RL	CYB5RL	transcript	XM_038537460.1	protein_coding	-1	c.-3853_-3852insAAAAAC
chr5	55301692	A	AAAAAAC	PASS	upstream_gene_variant	MODIFIER	CYB5RL	CYB5RL	transcript	XR_005359761.1	pseudogene	-1	n.-3601_-3600insAAAAAC
chr5	55301692	A	AAAAAAC	PASS	upstream_gene_variant	MODIFIER	CYB5RL	CYB5RL	transcript	XM_038537461.1	protein_coding	-1	c.-3853_-3852insAAAAAC
chr5	55301692	A	AAAAAAC	PASS	upstream_gene_variant	MODIFIER	CYB5RL	CYB5RL	transcript	XR_005359760.1	pseudogene	-1	n.-3601_-3600insAAAAAC
chr5	55301692	A	AAAAAAC	PASS	intron_variant	MODIFIER	MRPL37	MRPL37	transcript	XM_038537450.1	protein_coding	1	c.347-38_347-37insGTTTTT
chr5	55308759	G	A	PASS	upstream_gene_variant	MODIFIER	MRPL37	MRPL37	transcript	XM_038537450.1	protein_coding	-1	c.-3567C>T
chr5	55308759	G	A	PASS	intron_variant	MODIFIER	CYB5RL	CYB5RL	transcript	XM_038537460.1	protein_coding	2	c.195+254G>A
chr5	55308759	G	A	PASS	intron_variant	MODIFIER	CYB5RL	CYB5RL	transcript	XR_005359761.1	pseudogene	2	n.447+254G>A
chr5	55308759	G	A	PASS	intron_variant	MODIFIER	CYB5RL	CYB5RL	transcript	XM_038537461.1	protein_coding	2	c.195+254G>A
chr5	55308759	G	A	PASS	intron_variant	MODIFIER	CYB5RL	CYB5RL	transcript	XR_005359760.1	pseudogene	2	n.447+254G>A
chr5	55308759	G	A	PASS	intron_variant	MODIFIER	CYB5RL	CYB5RL	transcript	XM_038537462.1	protein_coding	1	c.-138-222G>A
chr5	55329379	C	T	PASS	downstream_gene_variant	MODIFIER	CYB5RL	CYB5RL	transcript	XM_038537460.1	protein_coding	-1	c.*5921C>T
chr5	55329379	C	T	PASS	downstream_gene_variant	MODIFIER	CYB5RL	CYB5RL	transcript	XM_038537461.1	protein_coding	-1	c.*5921C>T
chr5	55329379	C	T	PASS	downstream_gene_variant	MODIFIER	CYB5RL	CYB5RL	transcript	XR_005359760.1	pseudogene	-1	n.*4345C>T
chr5	55329379	C	T	PASS	downstream_gene_variant	MODIFIER	CYB5RL	CYB5RL	transcript	XM_038537462.1	protein_coding	-1	c.*5921C>T
chr5	55329379	C	T	PASS	intergenic_region	MODIFIER	CYB5RL-CDCP2	CYB5RL-CDCP2	intergenic_region	CYB5RL_3-CDCP2_3		-1	n.55329379C>T
chr5	55344070	G	T	PASS	intron_variant	MODIFIER	CDCP2	CDCP2	transcript	XM_038535543.1	protein_coding	2	c.428-988G>T
chr5	55536343	G	T	PASS	downstream_gene_variant	MODIFIER	HSPB11	HSPB11	transcript	XM_038537478.1	protein_coding	-1	c.*4645G>T
chr5	55536343	G	T	PASS	downstream_gene_variant	MODIFIER	HSPB11	HSPB11	transcript	XM_038537479.1	protein_coding	-1	c.*4645G>T
chr5	55536343	G	T	PASS	downstream_gene_variant	MODIFIER	HSPB11	HSPB11	transcript	XM_038537480.1	protein_coding	-1	c.*4645G>T
chr5	55536343	G	T	PASS	downstream_gene_variant	MODIFIER	HSPB11	HSPB11	transcript	XM_038537481.1	protein_coding	-1	c.*4645G>T
chr5	55536343	G	T	PASS	intergenic_region	MODIFIER	HSPB11-DIO1	HSPB11-DIO1	intergenic_region	HSPB11_3-DIO1_3		-1	n.55536343G>T
chr5	55544617	G	A	PASS	intron_variant	MODIFIER	DIO1	DIO1	transcript	NM_001007126.2_3	protein_coding	3	c.667-145C>T
chr5	55938561	C	A	PASS	intergenic_region	MODIFIER	GLIS1-DMRTB1	GLIS1-DMRTB1	intergenic_region	GLIS1_3-DMRTB1_3		-1	n.55938561C>A
chr5	55994081	A	G	PASS	intergenic_region	MODIFIER	LOC119876324-LRP8	LOC119876324-LRP8	intergenic_region	LOC119876324-LRP8_3		-1	n.55994081A>G
chr5	56149020	C	T	PASS	upstream_gene_variant	MODIFIER	MAGOH	MAGOH	transcript	XM_038537505.1	protein_coding	-1	c.-1551C>T
chr5	56149020	C	T	PASS	downstream_gene_variant	MODIFIER	LRP8	LRP8	transcript	XM_038537492.1	protein_coding	-1	c.*6934C>T
chr5	56149020	C	T	PASS	intergenic_region	MODIFIER	LRP8-MAGOH	LRP8-MAGOH	intergenic_region	LRP8_3-MAGOH_3		-1	n.56149020C>T
chr5	56730086	G	A	PASS	intron_variant	MODIFIER	AGRN	AGRN	transcript	XM_038537548.1	protein_coding	2	c.470-821G>A
chr5	57381967	TG	T	PASS	upstream_gene_variant	MODIFIER	TMEM52	TMEM52	transcript	XM_038537651.1	protein_coding	-1	c.-811delC
chr5	57381967	TG	T	PASS	upstream_gene_variant	MODIFIER	TMEM52	TMEM52	transcript	XM_038537652.1	protein_coding	-1	c.-811delC
chr5	57381967	TG	T	PASS	downstream_gene_variant	MODIFIER	CALML6	CALML6	transcript	XM_038537653.1	protein_coding	-1	c.*3026delG
chr5	57381967	TG	T	PASS	downstream_gene_variant	MODIFIER	CFAP74	CFAP74	transcript	XM_038537660.1	protein_coding	-1	c.*2173delC
chr5	57381967	TG	T	PASS	downstream_gene_variant	MODIFIER	CALML6	CALML6	transcript	XM_038537656.1	protein_coding	-1	c.*3026delG
chr5	57381967	TG	T	PASS	downstream_gene_variant	MODIFIER	CALML6	CALML6	transcript	XM_038537657.1	protein_coding	-1	c.*3026delG
chr5	57381967	TG	T	PASS	downstream_gene_variant	MODIFIER	CALML6	CALML6	transcript	XM_038537658.1	protein_coding	-1	c.*3026delG
chr5	57381967	TG	T	PASS	downstream_gene_variant	MODIFIER	CALML6	CALML6	transcript	XM_038537654.1	protein_coding	-1	c.*3026delG
chr5	57381967	TG	T	PASS	downstream_gene_variant	MODIFIER	CALML6	CALML6	transcript	XM_038537655.1	protein_coding	-1	c.*3026delG
chr5	57381967	TG	T	PASS	downstream_gene_variant	MODIFIER	CALML6	CALML6	transcript	XM_038537659.1	protein_coding	-1	c.*3026delG
chr5	57381967	TG	T	PASS	downstream_gene_variant	MODIFIER	CFAP74	CFAP74	transcript	XM_038537661.1	protein_coding	-1	c.*2173delC
chr5	57381967	TG	T	PASS	downstream_gene_variant	MODIFIER	CFAP74	CFAP74	transcript	XM_038537662.1	protein_coding	-1	c.*2173delC
chr5	57381967	TG	T	PASS	downstream_gene_variant	MODIFIER	CFAP74	CFAP74	transcript	XM_038537663.1	protein_coding	-1	c.*2173delC
chr5	57381967	TG	T	PASS	downstream_gene_variant	MODIFIER	CFAP74	CFAP74	transcript	XM_038537664.1	protein_coding	-1	c.*2173delC
chr5	57381967	TG	T	PASS	downstream_gene_variant	MODIFIER	CFAP74	CFAP74	transcript	XM_038537665.1	protein_coding	-1	c.*2173delC
chr5	57381967	TG	T	PASS	downstream_gene_variant	MODIFIER	CFAP74	CFAP74	transcript	XM_038537666.1	protein_coding	-1	c.*2173delC
chr5	57381967	TG	T	PASS	downstream_gene_variant	MODIFIER	CFAP74	CFAP74	transcript	XM_038537668.1	protein_coding	-1	c.*2173delC
chr5	57381967	TG	T	PASS	downstream_gene_variant	MODIFIER	CFAP74	CFAP74	transcript	XR_005359790.1	pseudogene	-1	n.*3188delC
chr5	57381967	TG	T	PASS	downstream_gene_variant	MODIFIER	CFAP74	CFAP74	transcript	XM_038537667.1	protein_coding	-1	c.*3648delC
chr5	57381967	TG	T	PASS	intergenic_region	MODIFIER	TMEM52-CFAP74	TMEM52-CFAP74	intergenic_region	TMEM52_3-CFAP74_3		-1	n.57381968delG
chr5	57477451	T	A	PASS	downstream_gene_variant	MODIFIER	GABRD	GABRD	transcript	XM_038537670.1	protein_coding	-1	c.*1096T>A
chr5	57477451	T	A	PASS	downstream_gene_variant	MODIFIER	GABRD	GABRD	transcript	XR_005359791.1	pseudogene	-1	n.*678T>A
chr5	57477451	T	A	PASS	downstream_gene_variant	MODIFIER	GABRD	GABRD	transcript	XR_005359793.1	pseudogene	-1	n.*677T>A
chr5	57477451	T	A	PASS	downstream_gene_variant	MODIFIER	GABRD	GABRD	transcript	XR_005359792.1	pseudogene	-1	n.*674T>A
chr5	57477451	T	A	PASS	intergenic_region	MODIFIER	GABRD-PRKCZ	GABRD-PRKCZ	intergenic_region	GABRD_3-PRKCZ_3		-1	n.57477451T>A
chr5	58463701	AG	A	PASS	intron_variant	MODIFIER	PRDM16	PRDM16	transcript	XM_038537722.1	protein_coding	8	c.1192+55delG
chr5	58463701	AG	A	PASS	intron_variant	MODIFIER	PRDM16	PRDM16	transcript	XM_038537723.1	protein_coding	8	c.1189+55delG
chr5	58463701	AG	A	PASS	intron_variant	MODIFIER	PRDM16	PRDM16	transcript	XM_038537724.1	protein_coding	8	c.1192+55delG
chr5	58463701	AG	A	PASS	intron_variant	MODIFIER	PRDM16	PRDM16	transcript	XM_038537725.1	protein_coding	8	c.1189+55delG
chr5	58463701	AG	A	PASS	intron_variant	MODIFIER	PRDM16	PRDM16	transcript	XM_038537726.1	protein_coding	8	c.1192+55delG
chr5	58463701	AG	A	PASS	intron_variant	MODIFIER	PRDM16	PRDM16	transcript	XM_038537727.1	protein_coding	7	c.826+55delG
chr5	58821964	G	T	PASS	intron_variant	MODIFIER	DFFB	DFFB	transcript	XM_038537752.1	protein_coding	2	c.293-110G>T
chr5	58821964	G	T	PASS	intron_variant	MODIFIER	DFFB	DFFB	transcript	XM_038537753.1	protein_coding	2	c.251-110G>T
chr5	58821964	G	T	PASS	intron_variant	MODIFIER	DFFB	DFFB	transcript	XM_038537755.1	protein_coding	2	c.293-155G>T
chr5	58821964	G	T	PASS	intron_variant	MODIFIER	DFFB	DFFB	transcript	XM_038537756.1	protein_coding	2	c.251-155G>T
chr5	58821965	A	T	PASS	intron_variant	MODIFIER	DFFB	DFFB	transcript	XM_038537752.1	protein_coding	2	c.293-109A>T
chr5	58821965	A	T	PASS	intron_variant	MODIFIER	DFFB	DFFB	transcript	XM_038537753.1	protein_coding	2	c.251-109A>T
chr5	58821965	A	T	PASS	intron_variant	MODIFIER	DFFB	DFFB	transcript	XM_038537755.1	protein_coding	2	c.293-154A>T
chr5	58821965	A	T	PASS	intron_variant	MODIFIER	DFFB	DFFB	transcript	XM_038537756.1	protein_coding	2	c.251-154A>T
chr5	59691653	G	A	PASS	intergenic_region	MODIFIER	LOC111095968-LOC111095969	LOC111095968-LOC111095969	intergenic_region	LOC111095968_3-LOC111095969_3		-1	n.59691653G>A
chr5	59829296	C	T	PASS	intergenic_region	MODIFIER	LOC111095968-LOC111095969	LOC111095968-LOC111095969	intergenic_region	LOC111095968_3-LOC111095969_3		-1	n.59829296C>T
chr5	60271545	T	A	PASS	intron_variant	MODIFIER	LOC111095970	LOC111095970	transcript	XR_005359834.1	pseudogene	1	n.63-1696T>A
chr5	60271546	T	A	PASS	intron_variant	MODIFIER	LOC111095970	LOC111095970	transcript	XR_005359834.1	pseudogene	1	n.63-1695T>A
chr5	60878399	C	A	PASS	upstream_gene_variant	MODIFIER	TAS1R1	TAS1R1	transcript	XM_038537810.1	protein_coding	-1	c.-2254C>A
chr5	60878399	C	A	PASS	intron_variant	MODIFIER	NOL9	NOL9	transcript	XM_038537811.1	protein_coding	1	c.358-164G>T
chr5	61097891	T	TAA	PASS	intron_variant	MODIFIER	CAMTA1	CAMTA1	transcript	XM_038537821.1	protein_coding	2	c.293-1027_293-1026insAA
chr5	61097891	T	TAA	PASS	intron_variant	MODIFIER	CAMTA1	CAMTA1	transcript	XM_038537825.1	protein_coding	4	c.224-1027_224-1026insAA
chr5	61097891	T	TAA	PASS	intron_variant	MODIFIER	CAMTA1	CAMTA1	transcript	XM_038537826.1	protein_coding	2	c.116-1027_116-1026insAA
chr5	61097891	T	TAA	PASS	intron_variant	MODIFIER	CAMTA1	CAMTA1	transcript	XM_038537830.1	protein_coding	1	c.26-1027_26-1026insAA
chr5	61097891	T	TAA	PASS	intron_variant	MODIFIER	CAMTA1	CAMTA1	transcript	XM_038537829.1	protein_coding	3	c.74-1027_74-1026insAA
chr5	61097891	T	TAA	PASS	intron_variant	MODIFIER	CAMTA1	CAMTA1	transcript	XM_038537822.1	protein_coding	2	c.293-1027_293-1026insAA
chr5	61097891	T	TAA	PASS	intron_variant	MODIFIER	CAMTA1	CAMTA1	transcript	XM_038537823.1	protein_coding	2	c.293-1027_293-1026insAA
chr5	61097891	T	TAA	PASS	intron_variant	MODIFIER	CAMTA1	CAMTA1	transcript	XM_038537824.1	protein_coding	2	c.293-1027_293-1026insAA
chr5	61097891	T	TAA	PASS	intron_variant	MODIFIER	CAMTA1	CAMTA1	transcript	XM_038537827.1	protein_coding	2	c.293-1027_293-1026insAA
chr5	61097891	T	TAA	PASS	intron_variant	MODIFIER	CAMTA1	CAMTA1	transcript	XM_038537828.1	protein_coding	2	c.293-1027_293-1026insAA
chr5	61097891	T	TAA	PASS	intron_variant	MODIFIER	CAMTA1	CAMTA1	transcript	XM_038537831.1	protein_coding	2	c.293-1027_293-1026insAA
chr5	61097891	T	TAA	PASS	intron_variant	MODIFIER	CAMTA1	CAMTA1	transcript	XM_038537832.1	protein_coding	2	c.293-1027_293-1026insAA
chr5	61313256	G	A	PASS	intron_variant	MODIFIER	CAMTA1	CAMTA1	transcript	XM_038537821.1	protein_coding	3	c.412-35630G>A
chr5	61313256	G	A	PASS	intron_variant	MODIFIER	CAMTA1	CAMTA1	transcript	XM_038537825.1	protein_coding	5	c.343-35630G>A
chr5	61313256	G	A	PASS	intron_variant	MODIFIER	CAMTA1	CAMTA1	transcript	XM_038537826.1	protein_coding	3	c.235-35630G>A
chr5	61313256	G	A	PASS	intron_variant	MODIFIER	CAMTA1	CAMTA1	transcript	XM_038537830.1	protein_coding	2	c.145-35630G>A
chr5	61313256	G	A	PASS	intron_variant	MODIFIER	CAMTA1	CAMTA1	transcript	XM_038537829.1	protein_coding	4	c.193-35630G>A
chr5	61313256	G	A	PASS	intron_variant	MODIFIER	CAMTA1	CAMTA1	transcript	XM_038537822.1	protein_coding	3	c.412-35630G>A
chr5	61313256	G	A	PASS	intron_variant	MODIFIER	CAMTA1	CAMTA1	transcript	XM_038537823.1	protein_coding	3	c.412-35630G>A
chr5	61313256	G	A	PASS	intron_variant	MODIFIER	CAMTA1	CAMTA1	transcript	XM_038537824.1	protein_coding	3	c.412-35630G>A
chr5	61313256	G	A	PASS	intron_variant	MODIFIER	CAMTA1	CAMTA1	transcript	XM_038537827.1	protein_coding	3	c.412-35630G>A
chr5	61313256	G	A	PASS	intron_variant	MODIFIER	CAMTA1	CAMTA1	transcript	XM_038537828.1	protein_coding	3	c.412-35630G>A
chr5	61313256	G	A	PASS	intron_variant	MODIFIER	CAMTA1	CAMTA1	transcript	XM_038537831.1	protein_coding	3	c.412-35630G>A
chr5	61313256	G	A	PASS	intron_variant	MODIFIER	CAMTA1	CAMTA1	transcript	XM_038537832.1	protein_coding	3	c.412-35630G>A
chr5	61662229	G	A	PASS	intron_variant	MODIFIER	CAMTA1	CAMTA1	transcript	XM_038537821.1	protein_coding	5	c.616-6565G>A
chr5	61662229	G	A	PASS	intron_variant	MODIFIER	CAMTA1	CAMTA1	transcript	XM_038537825.1	protein_coding	7	c.547-6565G>A
chr5	61662229	G	A	PASS	intron_variant	MODIFIER	CAMTA1	CAMTA1	transcript	XM_038537826.1	protein_coding	5	c.439-6565G>A
chr5	61662229	G	A	PASS	intron_variant	MODIFIER	CAMTA1	CAMTA1	transcript	XM_038537830.1	protein_coding	4	c.349-6565G>A
chr5	61662229	G	A	PASS	intron_variant	MODIFIER	CAMTA1	CAMTA1	transcript	XM_038537829.1	protein_coding	6	c.397-6565G>A
chr5	61662229	G	A	PASS	intron_variant	MODIFIER	CAMTA1	CAMTA1	transcript	XM_038537822.1	protein_coding	5	c.616-6565G>A
chr5	61662229	G	A	PASS	intron_variant	MODIFIER	CAMTA1	CAMTA1	transcript	XM_038537823.1	protein_coding	5	c.616-6565G>A
chr5	61662229	G	A	PASS	intron_variant	MODIFIER	CAMTA1	CAMTA1	transcript	XM_038537824.1	protein_coding	5	c.616-145571G>A
chr5	61662229	G	A	PASS	intron_variant	MODIFIER	CAMTA1	CAMTA1	transcript	XM_038537827.1	protein_coding	5	c.616-6565G>A
chr5	61662229	G	A	PASS	intron_variant	MODIFIER	CAMTA1	CAMTA1	transcript	XM_038537828.1	protein_coding	5	c.616-6565G>A
chr5	61662229	G	A	PASS	intron_variant	MODIFIER	CAMTA1	CAMTA1	transcript	XM_038537831.1	protein_coding	5	c.616-6565G>A
chr5	61662229	G	A	PASS	intron_variant	MODIFIER	CAMTA1	CAMTA1	transcript	XM_038537832.1	protein_coding	5	c.616-6565G>A
chr5	61662229	G	A	PASS	intron_variant	MODIFIER	CAMTA1	CAMTA1	transcript	XM_038537833.1	protein_coding	3	c.121-6565G>A
chr5	62473293	C	T	PASS	intron_variant	MODIFIER	RERE	RERE	transcript	XM_038537876.1	protein_coding	9	c.880-2233G>A
chr5	62473293	C	T	PASS	intron_variant	MODIFIER	RERE	RERE	transcript	XM_038537882.1	protein_coding	2	c.76-2233G>A
chr5	62473293	C	T	PASS	intron_variant	MODIFIER	RERE	RERE	transcript	XM_038537879.1	protein_coding	8	c.880-2233G>A
chr5	62473293	C	T	PASS	intron_variant	MODIFIER	RERE	RERE	transcript	XM_038537877.1	protein_coding	9	c.880-2233G>A
chr5	62473293	C	T	PASS	intron_variant	MODIFIER	RERE	RERE	transcript	XM_038537880.1	protein_coding	9	c.880-2233G>A
chr5	62473293	C	T	PASS	intron_variant	MODIFIER	RERE	RERE	transcript	XM_038537881.1	protein_coding	8	c.754-2233G>A
chr5	62473293	C	T	PASS	intron_variant	MODIFIER	RERE	RERE	transcript	XM_038537878.1	protein_coding	8	c.880-2233G>A
chr5	64105583	G	T	PASS	upstream_gene_variant	MODIFIER	GAS8	GAS8	transcript	XM_038537961.1	protein_coding	-1	c.-4270C>A
chr5	64105583	G	T	PASS	upstream_gene_variant	MODIFIER	DBNDD1	DBNDD1	transcript	XM_038537978.1	protein_coding	-1	c.-300G>T
chr5	64105583	G	T	PASS	upstream_gene_variant	MODIFIER	DBNDD1	DBNDD1	transcript	XM_038537979.1	protein_coding	-1	c.-300G>T
chr5	64105583	G	T	PASS	downstream_gene_variant	MODIFIER	LOC111096076	LOC111096076	transcript	XM_038538820.1	protein_coding	-1	c.*6177C>A
chr5	64105583	G	T	PASS	intergenic_region	MODIFIER	GAS8-DBNDD1	GAS8-DBNDD1	intergenic_region	GAS8_3-DBNDD1_3		-1	n.64105583G>T
chr5	65160339	C	T	PASS	upstream_gene_variant	MODIFIER	LOC106558842	LOC106558842	transcript	XR_005359920.1	pseudogene	-1	n.-4064G>A
chr5	65160339	C	T	PASS	upstream_gene_variant	MODIFIER	LOC106558842	LOC106558842	transcript	XR_005359921.1	pseudogene	-1	n.-3492G>A
chr5	65160339	C	T	PASS	downstream_gene_variant	MODIFIER	LOC111095997	LOC111095997	transcript	XR_005359917.1	pseudogene	-1	n.*3157G>A
chr5	65160339	C	T	PASS	downstream_gene_variant	MODIFIER	LOC111095997	LOC111095997	transcript	XR_005359919.1	pseudogene	-1	n.*3157G>A
chr5	65160339	C	T	PASS	downstream_gene_variant	MODIFIER	LOC111095997	LOC111095997	transcript	XR_005359918.1	pseudogene	-1	n.*3157G>A
chr5	65160339	C	T	PASS	intergenic_region	MODIFIER	LOC106558842-LOC111095997	LOC106558842-LOC111095997	intergenic_region	LOC106558842_3-LOC111095997_3		-1	n.65160339C>T
chr5	65439470	G	T	PASS	intergenic_region	MODIFIER	ZNF469-BANP	ZNF469-BANP	intergenic_region	ZNF469_3-BANP_3		-1	n.65439470G>T
chr5	65809027	AC	A	PASS	intron_variant	MODIFIER	SLC7A5	SLC7A5	transcript	NM_001284482.1_3	protein_coding	1	c.473-530delC
chr5	68681510	G	A	PASS	missense_variant	MODERATE	TAF1C	TAF1C	transcript	XM_038538150.1	protein_coding	15	c.2546G>A	p.Arg849Gln
chr5	68681510	G	A	PASS	missense_variant	MODERATE	TAF1C	TAF1C	transcript	XM_038538151.1	protein_coding	14	c.1961G>A	p.Arg654Gln
chr5	68681510	G	A	PASS	missense_variant	MODERATE	TAF1C	TAF1C	transcript	XM_038538152.1	protein_coding	10	c.1961G>A	p.Arg654Gln
chr5	68681510	G	A	PASS	downstream_gene_variant	MODIFIER	DNAAF1	DNAAF1	transcript	XM_038538153.1	protein_coding	-1	c.*1031C>T
chr5	71444823	C	T	PASS	intron_variant	MODIFIER	LOC111096023	LOC111096023	transcript	XR_005358934.1	pseudogene	2	n.320-102G>A
chr5	72907842	C	T	PASS	intron_variant	MODIFIER	WWOX	WWOX	transcript	XM_038538230.1	protein_coding	8	c.1057-49120G>A
chr5	72907842	C	T	PASS	intron_variant	MODIFIER	WWOX	WWOX	transcript	XM_038538231.1	protein_coding	8	c.1057-49120G>A
chr5	72907842	C	T	PASS	intron_variant	MODIFIER	WWOX	WWOX	transcript	XM_038538236.1	protein_coding	7	c.934-49120G>A
chr5	72907842	C	T	PASS	intron_variant	MODIFIER	WWOX	WWOX	transcript	XM_038538238.1	protein_coding	7	c.871-49120G>A
chr5	72955179	C	T	PASS	intron_variant	MODIFIER	WWOX	WWOX	transcript	XM_038538230.1	protein_coding	8	c.1057-96457G>A
chr5	72955179	C	T	PASS	intron_variant	MODIFIER	WWOX	WWOX	transcript	XM_038538231.1	protein_coding	8	c.1057-96457G>A
chr5	72955179	C	T	PASS	intron_variant	MODIFIER	WWOX	WWOX	transcript	XM_038538236.1	protein_coding	7	c.934-96457G>A
chr5	72955179	C	T	PASS	intron_variant	MODIFIER	WWOX	WWOX	transcript	XM_038538238.1	protein_coding	7	c.871-96457G>A
chr5	75041552	A	ATACATAGGGGATTGTTATGCGGATT	PASS	intergenic_region	MODIFIER	LOC102157237-CNTNAP4	LOC102157237-CNTNAP4	intergenic_region	LOC102157237_3-CNTNAP4_3		-1	n.75041552_75041553insTACATAGGGGATTGTTATGCGGATT
chr5	76306110	G	A	PASS	intron_variant	MODIFIER	WDR59	WDR59	transcript	XM_038538327.1	protein_coding	1	c.55-1821G>A
chr5	76306110	G	A	PASS	intron_variant	MODIFIER	WDR59	WDR59	transcript	XM_038538330.1	protein_coding	1	c.55-1821G>A
chr5	76306110	G	A	PASS	intron_variant	MODIFIER	WDR59	WDR59	transcript	XM_038538328.1	protein_coding	1	c.55-1821G>A
chr5	76306110	G	A	PASS	intron_variant	MODIFIER	WDR59	WDR59	transcript	XM_038538329.1	protein_coding	1	c.-34-1821G>A
chr5	76820267	C	CG	PASS	intergenic_region	MODIFIER	PDPR-CLEC18C	PDPR-CLEC18C	intergenic_region	PDPR_3-CLEC18C_3		-1	n.76820267_76820268insG
chr5	77003283	T	TGTTTG	PASS	upstream_gene_variant	MODIFIER	ST3GAL2	ST3GAL2	transcript	XM_038538377.1	protein_coding	-1	c.-2839_-2838insCAAAC
chr5	77003283	T	TGTTTG	PASS	upstream_gene_variant	MODIFIER	ST3GAL2	ST3GAL2	transcript	XM_038538379.1	protein_coding	-1	c.-2839_-2838insCAAAC
chr5	77003283	T	TGTTTG	PASS	upstream_gene_variant	MODIFIER	ST3GAL2	ST3GAL2	transcript	XM_038538378.1	protein_coding	-1	c.-2269_-2268insCAAAC
chr5	77003283	T	TGTTTG	PASS	intron_variant	MODIFIER	LOC111096036	LOC111096036	transcript	XR_005360103.1	pseudogene	1	n.113+644_113+645insGTTTG
chr5	77003284	TA	T	PASS	upstream_gene_variant	MODIFIER	ST3GAL2	ST3GAL2	transcript	XM_038538377.1	protein_coding	-1	c.-2840delT
chr5	77003284	TA	T	PASS	upstream_gene_variant	MODIFIER	ST3GAL2	ST3GAL2	transcript	XM_038538379.1	protein_coding	-1	c.-2840delT
chr5	77003284	TA	T	PASS	upstream_gene_variant	MODIFIER	ST3GAL2	ST3GAL2	transcript	XM_038538378.1	protein_coding	-1	c.-2270delT
chr5	77003284	TA	T	PASS	intron_variant	MODIFIER	LOC111096036	LOC111096036	transcript	XR_005360103.1	pseudogene	1	n.113+646delA
chr5	77257704	G	A	PASS	intron_variant	MODIFIER	VAC14	VAC14	transcript	XM_038538369.1	protein_coding	13	c.1531+2660C>T
chr5	77731657	G	T	PASS	intergenic_region	MODIFIER	LOC102156521-CALB2	LOC102156521-CALB2	intergenic_region	LOC102156521_3-CALB2_3		-1	n.77731657G>T
chr5	77974896	A	G	PASS	intron_variant	MODIFIER	LOC106558857	LOC106558857	transcript	XR_005360116.1	pseudogene	2	n.932+6173A>G
chr5	78044639	C	CATTACTCATTAACATTAACATATGTTAATCTCAT	PASS	intron_variant	MODIFIER	PHLPP2	PHLPP2	transcript	XM_038538423.1	protein_coding	4	c.694-1214_694-1213insATGAGATTAACATATGTTAATGTTAATGAGTAAT
chr5	78069636	G	A	PASS	intron_variant	MODIFIER	PHLPP2	PHLPP2	transcript	XM_038538423.1	protein_coding	2	c.369-2723C>T
chr5	78090361	A	G	PASS	upstream_gene_variant	MODIFIER	PHLPP2	PHLPP2	transcript	XM_038538423.1	protein_coding	-1	c.-2918T>C
chr5	78090361	A	G	PASS	downstream_gene_variant	MODIFIER	AP1G1	AP1G1	transcript	XM_038538429.1	protein_coding	-1	c.*5181T>C
chr5	78090361	A	G	PASS	downstream_gene_variant	MODIFIER	AP1G1	AP1G1	transcript	XM_038538430.1	protein_coding	-1	c.*5181T>C
chr5	78090361	A	G	PASS	intergenic_region	MODIFIER	PHLPP2-AP1G1	PHLPP2-AP1G1	intergenic_region	PHLPP2_3-AP1G1_3		-1	n.78090361A>G
chr5	78157472	AATTT	A	PASS	intron_variant	MODIFIER	AP1G1	AP1G1	transcript	XM_038538429.1	protein_coding	1	c.-3-10350_-3-10347delAAAT
chr5	78157472	AATTT	A	PASS	intron_variant	MODIFIER	AP1G1	AP1G1	transcript	XM_038538430.1	protein_coding	1	c.-3-10350_-3-10347delAAAT
chr5	78294793	G	A	PASS	intron_variant	MODIFIER	PKD1L3	PKD1L3	transcript	XM_038538446.1	protein_coding	23	c.3454-1100C>T
chr5	78378148	C	T	PASS	upstream_gene_variant	MODIFIER	LOC102152540	LOC102152540	transcript	XM_038538457.1	protein_coding	-1	c.-3711G>A
chr5	78378148	C	T	PASS	intron_variant	MODIFIER	TXNL4B	TXNL4B	transcript	XM_038538458.1	protein_coding	3	c.284+9233G>A
chr5	78378148	C	T	PASS	intron_variant	MODIFIER	LOC479668	LOC479668	transcript	XM_038538455.1	protein_coding	2	c.88+42C>T
chr5	78378148	C	T	PASS	intron_variant	MODIFIER	TXNL4B	TXNL4B	transcript	XM_038538459.1	protein_coding	3	c.284+9233G>A
chr5	78594683	C	T	PASS	upstream_gene_variant	MODIFIER	LOC111096043_4	LOC111096043_4	transcript	XR_005360120.1	pseudogene	-1	n.-4974G>A
chr5	78594683	C	T	PASS	upstream_gene_variant	MODIFIER	LOC111096043_4	LOC111096043_4	transcript	XR_005360118.1	pseudogene	-1	n.-4974G>A
chr5	78594683	C	T	PASS	upstream_gene_variant	MODIFIER	LOC111096043_4	LOC111096043_4	transcript	XR_005360119.1	pseudogene	-1	n.-4974G>A
chr5	78594683	C	T	PASS	intergenic_region	MODIFIER	LOC111096043_4-LOC119871961	LOC111096043_4-LOC119871961	intergenic_region	LOC111096043_4-LOC119871961_3		-1	n.78594683C>T
chr5	78628519	C	G	PASS	intergenic_region	MODIFIER	LOC111096043_4-LOC119871961	LOC111096043_4-LOC119871961	intergenic_region	LOC111096043_4-LOC119871961_3		-1	n.78628519C>G
chr5	78681532	A	C	PASS	intron_variant	MODIFIER	LOC119871961	LOC119871961	transcript	XR_005360141.1	pseudogene	9	n.5063-30108T>G
chr5	78681532	A	C	PASS	intron_variant	MODIFIER	LOC119871961	LOC119871961	transcript	XR_005360127.1	pseudogene	8	n.3792-30108T>G
chr5	78681532	A	C	PASS	intron_variant	MODIFIER	LOC119871961	LOC119871961	transcript	XR_005360128.1	pseudogene	9	n.3909-30108T>G
chr5	78681532	A	C	PASS	intron_variant	MODIFIER	LOC119871961	LOC119871961	transcript	XR_005360129.1	pseudogene	7	n.3620-30108T>G
chr5	78681532	A	C	PASS	intron_variant	MODIFIER	LOC119871961	LOC119871961	transcript	XR_005360130.1	pseudogene	9	n.3110-30108T>G
chr5	78681532	A	C	PASS	intron_variant	MODIFIER	LOC119871961	LOC119871961	transcript	XR_005360131.1	pseudogene	8	n.3737-30108T>G
chr5	78681532	A	C	PASS	intron_variant	MODIFIER	LOC119871961	LOC119871961	transcript	XR_005360132.1	pseudogene	7	n.3744-30108T>G
chr5	78681532	A	C	PASS	intron_variant	MODIFIER	LOC119871961	LOC119871961	transcript	XR_005360133.1	pseudogene	8	n.3861-30108T>G
chr5	78681532	A	C	PASS	intron_variant	MODIFIER	LOC119871961	LOC119871961	transcript	XR_005360134.1	pseudogene	9	n.2381-30108T>G
chr5	78681532	A	C	PASS	intron_variant	MODIFIER	LOC119871961	LOC119871961	transcript	XR_005360135.1	pseudogene	8	n.3623-30108T>G
chr5	78681532	A	C	PASS	intron_variant	MODIFIER	LOC119871961	LOC119871961	transcript	XR_005360136.1	pseudogene	9	n.3648-30108T>G
chr5	78681532	A	C	PASS	intron_variant	MODIFIER	LOC119871961	LOC119871961	transcript	XR_005360137.1	pseudogene	7	n.3551-30108T>G
chr5	78681532	A	C	PASS	intron_variant	MODIFIER	LOC119871961	LOC119871961	transcript	XR_005360142.1	pseudogene	8	n.3934-30108T>G
chr5	78688515	G	A	PASS	intron_variant	MODIFIER	LOC119871961	LOC119871961	transcript	XR_005360141.1	pseudogene	9	n.5062+28511C>T
chr5	78688515	G	A	PASS	intron_variant	MODIFIER	LOC119871961	LOC119871961	transcript	XR_005360127.1	pseudogene	8	n.3791+28511C>T
chr5	78688515	G	A	PASS	intron_variant	MODIFIER	LOC119871961	LOC119871961	transcript	XR_005360128.1	pseudogene	9	n.3908+28511C>T
chr5	78688515	G	A	PASS	intron_variant	MODIFIER	LOC119871961	LOC119871961	transcript	XR_005360129.1	pseudogene	7	n.3619+28511C>T
chr5	78688515	G	A	PASS	intron_variant	MODIFIER	LOC119871961	LOC119871961	transcript	XR_005360130.1	pseudogene	9	n.3109+28511C>T
chr5	78688515	G	A	PASS	intron_variant	MODIFIER	LOC119871961	LOC119871961	transcript	XR_005360131.1	pseudogene	8	n.3736+28511C>T
chr5	78688515	G	A	PASS	intron_variant	MODIFIER	LOC119871961	LOC119871961	transcript	XR_005360132.1	pseudogene	7	n.3743+28511C>T
chr5	78688515	G	A	PASS	intron_variant	MODIFIER	LOC119871961	LOC119871961	transcript	XR_005360133.1	pseudogene	8	n.3860+28511C>T
chr5	78688515	G	A	PASS	intron_variant	MODIFIER	LOC119871961	LOC119871961	transcript	XR_005360134.1	pseudogene	9	n.2380+28511C>T
chr5	78688515	G	A	PASS	intron_variant	MODIFIER	LOC119871961	LOC119871961	transcript	XR_005360135.1	pseudogene	8	n.3622+28511C>T
chr5	78688515	G	A	PASS	intron_variant	MODIFIER	LOC119871961	LOC119871961	transcript	XR_005360136.1	pseudogene	9	n.3647+28511C>T
chr5	78688515	G	A	PASS	intron_variant	MODIFIER	LOC119871961	LOC119871961	transcript	XR_005360137.1	pseudogene	7	n.3550+28511C>T
chr5	78688515	G	A	PASS	intron_variant	MODIFIER	LOC119871961	LOC119871961	transcript	XR_005360142.1	pseudogene	8	n.3933+28511C>T
chr5	79046292	G	A	PASS	missense_variant	MODERATE	ZFHX3	ZFHX3	transcript	XM_038538466.1	protein_coding	8	c.4940C>T	p.Thr1647Met
chr5	79046292	G	A	PASS	intron_variant	MODIFIER	LOC102153393	LOC102153393	transcript	XR_005360147.1	pseudogene	3	n.1034-1727G>A
chr5	79046292	G	A	PASS	intron_variant	MODIFIER	LOC102153393	LOC102153393	transcript	XR_005360146.1	pseudogene	2	n.846-1727G>A
chr5	79046292	G	A	PASS	intron_variant	MODIFIER	LOC102153393	LOC102153393	transcript	XR_005360149.1	pseudogene	2	n.218-1727G>A
chr5	79046292	G	A	PASS	intron_variant	MODIFIER	LOC102153393	LOC102153393	transcript	XR_005360148.1	pseudogene	1	n.281-1727G>A
chr5	79046292	G	A	PASS	non_coding_transcript_exon_variant	MODIFIER	ZFHX3	ZFHX3	transcript	XR_005360121.1	pseudogene	8	n.4999C>T
chr5	80588364	T	C	PASS	intron_variant	MODIFIER	NFAT5	NFAT5	transcript	XM_038538469.1	protein_coding	12	c.1923+124A>G
chr5	80588364	T	C	PASS	intron_variant	MODIFIER	NFAT5	NFAT5	transcript	XM_038538475.1	protein_coding	9	c.1068+124A>G
chr5	80588364	T	C	PASS	intron_variant	MODIFIER	NFAT5	NFAT5	transcript	XM_038538474.1	protein_coding	10	c.1197+124A>G
chr5	80588364	T	C	PASS	intron_variant	MODIFIER	NFAT5	NFAT5	transcript	XM_038538473.1	protein_coding	11	c.1641+124A>G
chr5	80588364	T	C	PASS	intron_variant	MODIFIER	NFAT5	NFAT5	transcript	XM_038538470.1	protein_coding	12	c.1920+124A>G
chr5	80588364	T	C	PASS	intron_variant	MODIFIER	NFAT5	NFAT5	transcript	XM_038538471.1	protein_coding	11	c.1869+124A>G
chr5	80588364	T	C	PASS	intron_variant	MODIFIER	NFAT5	NFAT5	transcript	XM_038538472.1	protein_coding	11	c.1866+124A>G
chr5	82644118	C	T	PASS	upstream_gene_variant	MODIFIER	KCTD19	KCTD19	transcript	XM_038538620.1	protein_coding	-1	c.-3486C>T
chr5	82644118	C	T	PASS	upstream_gene_variant	MODIFIER	KCTD19	KCTD19	transcript	XM_038538630.1	protein_coding	-1	c.-3285C>T
chr5	82644118	C	T	PASS	upstream_gene_variant	MODIFIER	KCTD19	KCTD19	transcript	XM_038538625.1	protein_coding	-1	c.-3486C>T
chr5	82644118	C	T	PASS	upstream_gene_variant	MODIFIER	KCTD19	KCTD19	transcript	XM_038538627.1	protein_coding	-1	c.-3667C>T
chr5	82644118	C	T	PASS	upstream_gene_variant	MODIFIER	KCTD19	KCTD19	transcript	XM_038538631.1	protein_coding	-1	c.-3663C>T
chr5	82644118	C	T	PASS	upstream_gene_variant	MODIFIER	KCTD19	KCTD19	transcript	XM_038538632.1	protein_coding	-1	c.-3687C>T
chr5	82644118	C	T	PASS	upstream_gene_variant	MODIFIER	KCTD19	KCTD19	transcript	XM_038538635.1	protein_coding	-1	c.-3486C>T
chr5	82644118	C	T	PASS	upstream_gene_variant	MODIFIER	KCTD19	KCTD19	transcript	XM_038538621.1	protein_coding	-1	c.-3486C>T
chr5	82644118	C	T	PASS	upstream_gene_variant	MODIFIER	KCTD19	KCTD19	transcript	XM_038538622.1	protein_coding	-1	c.-3486C>T
chr5	82644118	C	T	PASS	upstream_gene_variant	MODIFIER	KCTD19	KCTD19	transcript	XM_038538623.1	protein_coding	-1	c.-3486C>T
chr5	82644118	C	T	PASS	upstream_gene_variant	MODIFIER	KCTD19	KCTD19	transcript	XM_038538624.1	protein_coding	-1	c.-3486C>T
chr5	82644118	C	T	PASS	upstream_gene_variant	MODIFIER	KCTD19	KCTD19	transcript	XM_038538626.1	protein_coding	-1	c.-3486C>T
chr5	82644118	C	T	PASS	upstream_gene_variant	MODIFIER	KCTD19	KCTD19	transcript	XM_038538634.1	protein_coding	-1	c.-3486C>T
chr5	82644118	C	T	PASS	upstream_gene_variant	MODIFIER	KCTD19	KCTD19	transcript	XM_038538628.1	protein_coding	-1	c.-3778C>T
chr5	82644118	C	T	PASS	intron_variant	MODIFIER	LRRC36	LRRC36	transcript	XM_038538644.1	protein_coding	1	c.70+3263G>A
chr5	82644118	C	T	PASS	intron_variant	MODIFIER	LRRC36	LRRC36	transcript	XM_038538646.1	protein_coding	1	c.70+3263G>A
chr5	82644118	C	T	PASS	intron_variant	MODIFIER	LRRC36	LRRC36	transcript	XM_038538647.1	protein_coding	1	c.70+3263G>A
chr5	82644118	C	T	PASS	intron_variant	MODIFIER	LRRC36	LRRC36	transcript	XM_038538648.1	protein_coding	1	c.70+3263G>A
chr5	82644118	C	T	PASS	intron_variant	MODIFIER	LRRC36	LRRC36	transcript	XM_038538645.1	protein_coding	1	c.70+3263G>A
chr5	83250879	C	CCAGCCCTG	PASS	intron_variant	MODIFIER	CMTM3	CMTM3	transcript	XM_038538772.1	protein_coding	1	c.-111-648_-111-647insCAGGGCTG
chr5	83418655	AGG	A	PASS	intron_variant	MODIFIER	CDH5	CDH5	transcript	XM_038538781.1	protein_coding	11	c.1826-833_1826-832delCC
chr5	83418655	AGG	A	PASS	non_coding_transcript_exon_variant	MODIFIER	LOC119871970	LOC119871970	transcript	XR_005360233.1	pseudogene	1	n.665_666delGG
chr5	83871701	G	A	PASS	intergenic_region	MODIFIER	LOC119871971-LOC111096059	LOC119871971-LOC111096059	intergenic_region	LOC119871971_3-LOC111096059_3		-1	n.83871701G>A
chr5	84543036	A	G	PASS	intergenic_region	MODIFIER	LOC111096130-LOC119871766	LOC111096130-LOC119871766	intergenic_region	LOC111096130_3-LOC119871766_2		-1	n.84543036A>G
chr5	85266854	G	C	PASS	intergenic_region	MODIFIER	LOC111096132-LOC111096133	LOC111096132-LOC111096133	intergenic_region	LOC111096132_3-LOC111096133_3		-1	n.85266854G>C
chr5	88123715	G	T	PASS	intergenic_region	MODIFIER	LOC100687166-LOC100687393	LOC100687166-LOC100687393	intergenic_region	LOC100687166_2-LOC100687393_3		-1	n.88123715G>T
chr5	89060374	T	G	PASS	intergenic_region	MODIFIER	LOC111096138-LOC111096139	LOC111096138-LOC111096139	intergenic_region	LOC111096138_3-LOC111096139_3		-1	n.89060374T>G
chr5	89455698	G	A	PASS	intergenic_region	MODIFIER	LOC119872097-CHR_END	LOC119872097-CHR_END	intergenic_region	LOC119872097_3-CHR_END		-1	n.89455698G>A
chr5	89516060	G	T	PASS	intergenic_region	MODIFIER	LOC119872097-CHR_END	LOC119872097-CHR_END	intergenic_region	LOC119872097_3-CHR_END		-1	n.89516060G>T
chr5	89516219	A	C	PASS	intergenic_region	MODIFIER	LOC119872097-CHR_END	LOC119872097-CHR_END	intergenic_region	LOC119872097_3-CHR_END		-1	n.89516219A>C
chr5	89523026	C	T	PASS	intergenic_region	MODIFIER	LOC119872097-CHR_END	LOC119872097-CHR_END	intergenic_region	LOC119872097_3-CHR_END		-1	n.89523026C>T
chr6	16982009	A	C	PASS	splice_region_variant&intron_variant	LOW	ITGAD	ITGAD	transcript	NM_001110802.1_3	protein_coding	13	c.1522-5T>G
chr6	29955341	ATTTTTTTTTTTTTTTTTTTTTTTTTTTTTT	ATT,A	PASS	intergenic_region	MODIFIER	LOC111096502-LOC119872333	LOC111096502-LOC119872333	intergenic_region	LOC111096502_3-LOC119872333_3		-1	n.29955342_29955371delTTTTTTTTTTTTTTTTTTTTTTTTTTTTTT
chr6	29955341	ATTTTTTTTTTTTTTTTTTTTTTTTTTTTTT	ATT,A	PASS	intergenic_region	MODIFIER	LOC111096502-LOC119872333	LOC111096502-LOC119872333	intergenic_region	LOC111096502_3-LOC119872333_3		-1	n.29955344_29955371delTTTTTTTTTTTTTTTTTTTTTTTTTTTT
chr6	29955368	T	*,TAAA	PASS	intergenic_region	MODIFIER	LOC111096502-LOC119872333	LOC111096502-LOC119872333	intergenic_region	LOC111096502_3-LOC119872333_3		-1	n.29955368_29955369insAAA
chr6	62058284	T	G	PASS	downstream_gene_variant	MODIFIER	LOC119872280	LOC119872280	transcript	XR_005361312.1	pseudogene	-1	n.*545T>G
chr6	62058284	T	G	PASS	downstream_gene_variant	MODIFIER	LOC119872280	LOC119872280	transcript	XR_005361311.1	pseudogene	-1	n.*2684T>G
chr6	62058284	T	G	PASS	intergenic_region	MODIFIER	LOC119872280-CLCA4	LOC119872280-CLCA4	intergenic_region	LOC119872280_3-CLCA4_3		-1	n.62058284T>G
chr6	70374409	T	C	PASS	intron_variant	MODIFIER	ST6GALNAC5	ST6GALNAC5	transcript	XM_038541635.1	protein_coding	2	c.267+14775A>G
chr8	1059843	A	T	PASS	intron_variant	MODIFIER	CATSPERB	CATSPERB	transcript	XM_038544104.1	protein_coding	14	c.1285-971T>A
chr8	1059843	A	T	PASS	intron_variant	MODIFIER	CATSPERB	CATSPERB	transcript	XM_038544105.1	protein_coding	14	c.1285-971T>A
chr8	1059843	A	T	PASS	intron_variant	MODIFIER	CATSPERB	CATSPERB	transcript	XM_038544106.1	protein_coding	14	c.1285-971T>A
chr8	1059843	A	T	PASS	intron_variant	MODIFIER	CATSPERB	CATSPERB	transcript	XM_038544107.1	protein_coding	13	c.1144-971T>A
chr8	1717861	G	A	PASS	intron_variant	MODIFIER	SLC24A4	SLC24A4	transcript	XM_038544120.1	protein_coding	12	c.1237+8264G>A
chr8	1717861	G	A	PASS	intron_variant	MODIFIER	SLC24A4	SLC24A4	transcript	XM_038544121.1	protein_coding	12	c.1180+8264G>A
chr8	1717861	G	A	PASS	intron_variant	MODIFIER	SLC24A4	SLC24A4	transcript	XM_038544122.1	protein_coding	11	c.1120+8264G>A
chr8	2308184	G	A	PASS	downstream_gene_variant	MODIFIER	LOC100683976	LOC100683976	transcript	unassigned_transcript_209	protein_coding	-1	c.*807G>A
chr8	2308184	G	A	PASS	intergenic_region	MODIFIER	LOC100683976-LOC119872980	LOC100683976-LOC119872980	intergenic_region	LOC100683976_3-LOC119872980_2		-1	n.2308184G>A
chr8	2315665	T	C	PASS	intergenic_region	MODIFIER	LOC100683976-LOC119872980	LOC100683976-LOC119872980	intergenic_region	LOC100683976_3-LOC119872980_2		-1	n.2315665T>C
chr8	2344438	GC	G	PASS	intergenic_region	MODIFIER	LOC119873051-LOC607750_1	LOC119873051-LOC607750_1	intergenic_region	LOC119873051_2-LOC607750_1		-1	n.2344439delC
chr8	2484345	AT	A	PASS	upstream_gene_variant	MODIFIER	LOC102156003	LOC102156003	transcript	unassigned_transcript_220	protein_coding	-1	c.-1153delT
chr8	2484345	AT	A	PASS	intergenic_region	MODIFIER	LOC100686173-LOC102156003	LOC100686173-LOC102156003	intergenic_region	LOC100686173_2-LOC102156003_2		-1	n.2484346delT
chr8	2544399	CA	C	PASS	downstream_gene_variant	MODIFIER	LOC102156002	LOC102156002	transcript	XM_038545999.1	protein_coding	-1	c.*1712delT
chr8	2544399	CA	C	PASS	intron_variant	MODIFIER	LOC607937_4	LOC607937_4	transcript	XM_038544140.1	protein_coding	2	c.334+105delA
chr8	2544399	CA	C	PASS	intron_variant	MODIFIER	LOC607937_4	LOC607937_4	transcript	XM_038544142.1	protein_coding	3	c.341+10794delA
chr8	2544399	CA	C	PASS	intron_variant	MODIFIER	LOC607937_4	LOC607937_4	transcript	XM_038544141.1	protein_coding	3	c.344+10794delA
chr8	2544399	CA	C	PASS	intron_variant	MODIFIER	LOC607937_4	LOC607937_4	transcript	XM_038544143.1	protein_coding	2	c.330+109delA
chr8	2544401	G	T	PASS	downstream_gene_variant	MODIFIER	LOC102156002	LOC102156002	transcript	XM_038545999.1	protein_coding	-1	c.*1711C>A
chr8	2544401	G	T	PASS	intron_variant	MODIFIER	LOC607937_4	LOC607937_4	transcript	XM_038544140.1	protein_coding	2	c.334+106G>T
chr8	2544401	G	T	PASS	intron_variant	MODIFIER	LOC607937_4	LOC607937_4	transcript	XM_038544142.1	protein_coding	3	c.341+10795G>T
chr8	2544401	G	T	PASS	intron_variant	MODIFIER	LOC607937_4	LOC607937_4	transcript	XM_038544141.1	protein_coding	3	c.344+10795G>T
chr8	2544401	G	T	PASS	intron_variant	MODIFIER	LOC607937_4	LOC607937_4	transcript	XM_038544143.1	protein_coding	2	c.330+110G>T
chr8	2547877	C	A	PASS	intron_variant	MODIFIER	LOC607937_4	LOC607937_4	transcript	XM_038544140.1	protein_coding	2	c.334+3582C>A
chr8	2547877	C	A	PASS	intron_variant	MODIFIER	LOC102156002	LOC102156002	transcript	XM_038545999.1	protein_coding	3	c.614-69G>T
chr8	2547877	C	A	PASS	intron_variant	MODIFIER	LOC607937_4	LOC607937_4	transcript	XM_038544142.1	protein_coding	3	c.341+14271C>A
chr8	2547877	C	A	PASS	intron_variant	MODIFIER	LOC607937_4	LOC607937_4	transcript	XM_038544141.1	protein_coding	3	c.344+14271C>A
chr8	2547877	C	A	PASS	intron_variant	MODIFIER	LOC607937_4	LOC607937_4	transcript	XM_038544143.1	protein_coding	3	c.337+3347C>A
chr8	2902516	A	G	PASS	intron_variant	MODIFIER	LOC607937_4	LOC607937_4	transcript	XM_038544140.1	protein_coding	3	c.341+15777A>G
chr8	2902516	A	G	PASS	intron_variant	MODIFIER	LOC111096956	LOC111096956	transcript	XR_005363033.1	pseudogene	3	n.259+182T>C
chr8	2902516	A	G	PASS	intron_variant	MODIFIER	LOC607937_4	LOC607937_4	transcript	XM_038544142.1	protein_coding	3	c.342-147580A>G
chr8	2902516	A	G	PASS	intron_variant	MODIFIER	LOC607937_4	LOC607937_4	transcript	XM_038544141.1	protein_coding	3	c.345-147580A>G
chr8	2902516	A	G	PASS	intron_variant	MODIFIER	LOC607937_4	LOC607937_4	transcript	XM_038544143.1	protein_coding	3	c.338-142949A>G
chr8	3318985	C	T	PASS	downstream_gene_variant	MODIFIER	MMP14	MMP14	transcript	XM_038544150.1	protein_coding	-1	c.*3525C>T
chr8	3318985	C	T	PASS	intron_variant	MODIFIER	SLC7A7	SLC7A7	transcript	XM_038544154.1	protein_coding	1	c.-207-7375G>A
chr8	4441676	T	TCAAAAAAGACTCATATCAAAAAAAAAAAAAAAAAAAAAAAAAAAAAAAAA	PASS	intergenic_region	MODIFIER	RIPK3-NFATC4	RIPK3-NFATC4	intergenic_region	RIPK3_3-NFATC4_3		-1	n.4441676_4441677insCAAAAAAGACTCATATCAAAAAAAAAAAAAAAAAAAAAAAAAAAAAAAAA
chr8	4552122	ATTC	A	PASS	intergenic_region	MODIFIER	LOC119873058-LOC100684143	LOC119873058-LOC100684143	intergenic_region	LOC119873058_3-LOC100684143_3		-1	n.4552123_4552125delTTC
chr8	4684259	C	T	PASS	intergenic_region	MODIFIER	GZMB-LOC106559098	GZMB-LOC106559098	intergenic_region	GZMB_3-LOC106559098_3		-1	n.4684259C>T
chr8	8294940	GA	G	PASS	intergenic_region	MODIFIER	LOC100687714-LOC119872985	LOC100687714-LOC119872985	intergenic_region	LOC100687714_3-LOC119872985_3		-1	n.8294941delA
chr8	9095279	T	A	PASS	downstream_gene_variant	MODIFIER	LOC111097204	LOC111097204	transcript	XR_005362826.1	pseudogene	-1	n.*2451T>A
chr8	9095279	T	A	PASS	intergenic_region	MODIFIER	LOC111097204-LOC119873167	LOC111097204-LOC119873167	intergenic_region	LOC111097204_3-LOC119873167_3		-1	n.9095279T>A
chr8	12587645	A	C	PASS	intron_variant	MODIFIER	NPAS3	NPAS3	transcript	XM_038544466.1	protein_coding	4	c.450+73929A>C
chr8	12587645	A	C	PASS	intron_variant	MODIFIER	NPAS3	NPAS3	transcript	XM_038544462.1	protein_coding	3	c.399+73929A>C
chr8	12587645	A	C	PASS	intron_variant	MODIFIER	NPAS3	NPAS3	transcript	XM_038544463.1	protein_coding	3	c.393+73929A>C
chr8	12587645	A	C	PASS	intron_variant	MODIFIER	NPAS3	NPAS3	transcript	XM_038544464.1	protein_coding	3	c.399+73929A>C
chr8	12587645	A	C	PASS	intron_variant	MODIFIER	NPAS3	NPAS3	transcript	XM_038544465.1	protein_coding	3	c.378+73929A>C
chr8	13876074	C	T	PASS	intergenic_region	MODIFIER	BAZ1A-LOC119872836	BAZ1A-LOC119872836	intergenic_region	BAZ1A_3-LOC119872836_3		-1	n.13876074C>T
chr8	14919845	A	T	PASS	intergenic_region	MODIFIER	LOC100682569-LOC102153697	LOC100682569-LOC102153697	intergenic_region	LOC100682569_3-LOC102153697_3		-1	n.14919845A>T
chr8	32296800	C	T	PASS	intron_variant	MODIFIER	PELI2	PELI2	transcript	XM_038544799.1	protein_coding	3	c.309+1572C>T
chr8	32296800	C	T	PASS	intron_variant	MODIFIER	PELI2	PELI2	transcript	XM_038544801.1	protein_coding	2	c.120+1572C>T
chr8	34225093	T	C	PASS	intergenic_region	MODIFIER	KIAA0586-DACT1	KIAA0586-DACT1	intergenic_region	KIAA0586_3-DACT1_3		-1	n.34225093T>C
chr8	36337708	G	A	PASS	intergenic_region	MODIFIER	SLC38A6-LOC111097065	SLC38A6-LOC111097065	intergenic_region	SLC38A6_3-LOC111097065_3		-1	n.36337708G>A
chr8	36598341	C	T	PASS	intron_variant	MODIFIER	PRKCH	PRKCH	transcript	XM_038544885.1	protein_coding	2	c.428-20505C>T
chr8	37108154	T	TCTTTCCTTCCTTCCTTCCTTCCTTCCTTCCTTCCTTCCTTCCTTCCTTCCTTCCTTCCTTCCTTCCTTCCTTCCTTC	PASS	intron_variant	MODIFIER	SYT16	SYT16	transcript	XM_038544888.1	protein_coding	1	c.-145+5274_-145+5275insCTTTCCTTCCTTCCTTCCTTCCTTCCTTCCTTCCTTCCTTCCTTCCTTCCTTCCTTCCTTCCTTCCTTCCTTCCTTC
chr8	37108154	T	TCTTTCCTTCCTTCCTTCCTTCCTTCCTTCCTTCCTTCCTTCCTTCCTTCCTTCCTTCCTTCCTTCCTTCCTTCCTTC	PASS	intron_variant	MODIFIER	SYT16	SYT16	transcript	XM_038544889.1	protein_coding	4	c.289+5274_289+5275insCTTTCCTTCCTTCCTTCCTTCCTTCCTTCCTTCCTTCCTTCCTTCCTTCCTTCCTTCCTTCCTTCCTTCCTTCCTTC
chr8	37108154	T	TCTTTCCTTCCTTCCTTCCTTCCTTCCTTCCTTCCTTCCTTCCTTCCTTCCTTCCTTCCTTCCTTCCTTCCTTCCTTC	PASS	intron_variant	MODIFIER	SYT16	SYT16	transcript	XM_038544895.1	protein_coding	4	c.289+5274_289+5275insCTTTCCTTCCTTCCTTCCTTCCTTCCTTCCTTCCTTCCTTCCTTCCTTCCTTCCTTCCTTCCTTCCTTCCTTCCTTC
chr8	37108154	T	TCTTTCCTTCCTTCCTTCCTTCCTTCCTTCCTTCCTTCCTTCCTTCCTTCCTTCCTTCCTTCCTTCCTTCCTTCCTTC	PASS	intron_variant	MODIFIER	SYT16	SYT16	transcript	XM_038544893.1	protein_coding	2	c.190+5274_190+5275insCTTTCCTTCCTTCCTTCCTTCCTTCCTTCCTTCCTTCCTTCCTTCCTTCCTTCCTTCCTTCCTTCCTTCCTTCCTTC
chr8	37108154	T	TCTTTCCTTCCTTCCTTCCTTCCTTCCTTCCTTCCTTCCTTCCTTCCTTCCTTCCTTCCTTCCTTCCTTCCTTCCTTC	PASS	intron_variant	MODIFIER	SYT16	SYT16	transcript	XM_038544892.1	protein_coding	3	c.190+5274_190+5275insCTTTCCTTCCTTCCTTCCTTCCTTCCTTCCTTCCTTCCTTCCTTCCTTCCTTCCTTCCTTCCTTCCTTCCTTCCTTC
chr8	37108154	T	TCTTTCCTTCCTTCCTTCCTTCCTTCCTTCCTTCCTTCCTTCCTTCCTTCCTTCCTTCCTTCCTTCCTTCCTTCCTTC	PASS	intron_variant	MODIFIER	SYT16	SYT16	transcript	XM_038544891.1	protein_coding	2	c.208+5274_208+5275insCTTTCCTTCCTTCCTTCCTTCCTTCCTTCCTTCCTTCCTTCCTTCCTTCCTTCCTTCCTTCCTTCCTTCCTTCCTTC
chr8	37108154	T	TCTTTCCTTCCTTCCTTCCTTCCTTCCTTCCTTCCTTCCTTCCTTCCTTCCTTCCTTCCTTCCTTCCTTCCTTCCTTC	PASS	intron_variant	MODIFIER	SYT16	SYT16	transcript	XM_038544890.1	protein_coding	1	c.-145+5274_-145+5275insCTTTCCTTCCTTCCTTCCTTCCTTCCTTCCTTCCTTCCTTCCTTCCTTCCTTCCTTCCTTCCTTCCTTCCTTCCTTC
chr8	37108154	T	TCTTTCCTTCCTTCCTTCCTTCCTTCCTTCCTTCCTTCCTTCCTTCCTTCCTTCCTTCCTTCCTTCCTTCCTTCCTTC	PASS	intron_variant	MODIFIER	SYT16	SYT16	transcript	XM_038544894.1	protein_coding	1	c.-145+5274_-145+5275insCTTTCCTTCCTTCCTTCCTTCCTTCCTTCCTTCCTTCCTTCCTTCCTTCCTTCCTTCCTTCCTTCCTTCCTTCCTTC
chr8	42157987	G	A	PASS	intron_variant	MODIFIER	RAD51B	RAD51B	transcript	XM_038545040.1	protein_coding	7	c.798+62533G>A
chr8	42157987	G	A	PASS	intron_variant	MODIFIER	RAD51B	RAD51B	transcript	XM_038545044.1	protein_coding	7	c.756+62533G>A
chr8	42157987	G	A	PASS	intron_variant	MODIFIER	RAD51B	RAD51B	transcript	XM_038545043.1	protein_coding	7	c.756+62533G>A
chr8	42157987	G	A	PASS	intron_variant	MODIFIER	RAD51B	RAD51B	transcript	XM_038545045.1	protein_coding	7	c.798+62533G>A
chr8	42157987	G	A	PASS	intron_variant	MODIFIER	RAD51B	RAD51B	transcript	XR_005363453.1	pseudogene	7	n.897+62533G>A
chr8	42157987	G	A	PASS	intron_variant	MODIFIER	RAD51B	RAD51B	transcript	XM_038545041.1	protein_coding	7	c.798+62533G>A
chr8	42157987	G	A	PASS	intron_variant	MODIFIER	RAD51B	RAD51B	transcript	XM_038545042.1	protein_coding	7	c.798+62533G>A
chr8	42157987	G	A	PASS	intron_variant	MODIFIER	RAD51B	RAD51B	transcript	XR_005363449.1	pseudogene	7	n.897+62533G>A
chr8	42157987	G	A	PASS	intron_variant	MODIFIER	RAD51B	RAD51B	transcript	XR_005363450.1	pseudogene	7	n.897+62533G>A
chr8	42157987	G	A	PASS	intron_variant	MODIFIER	RAD51B	RAD51B	transcript	XR_005363451.1	pseudogene	7	n.897+62533G>A
chr8	42157987	G	A	PASS	intron_variant	MODIFIER	RAD51B	RAD51B	transcript	XR_005363452.1	pseudogene	7	n.897+62533G>A
chr8	42157987	G	A	PASS	intron_variant	MODIFIER	RAD51B	RAD51B	transcript	XM_038545046.1	protein_coding	5	c.600+62533G>A
chr8	42869017	A	C	PASS	upstream_gene_variant	MODIFIER	LOC111097085	LOC111097085	transcript	XR_005363460.1	pseudogene	-1	n.-2678T>G
chr8	42869017	A	C	PASS	intron_variant	MODIFIER	LOC119872882	LOC119872882	transcript	XR_005363458.1	pseudogene	2	n.411+3328A>C
chr8	74833837	A	G	PASS	intergenic_region	MODIFIER	LOC119869056_1-LOC119876517	LOC119869056_1-LOC119876517	intergenic_region	LOC119869056_1-LOC119876517		-1	n.74833837A>G
chr8	74869061	G	A	PASS	intergenic_region	MODIFIER	LOC119876517-LOC119875768	LOC119876517-LOC119875768	intergenic_region	LOC119876517-LOC119875768_2		-1	n.74869061G>A
chr9	60007	G	T	PASS	intergenic_region	MODIFIER	CHR_START-METRNL	CHR_START-METRNL	intergenic_region	CHR_START-METRNL_3		-1	n.60007G>T
chr9	598923	G	A	PASS	intron_variant	MODIFIER	RAB40B	RAB40B	transcript	XM_038546213.1	protein_coding	4	c.369+31G>A
chr9	598923	G	A	PASS	intron_variant	MODIFIER	LOC102154540	LOC102154540	transcript	XR_005364096.1	pseudogene	4	n.2176+101C>T
chr9	598923	G	A	PASS	intron_variant	MODIFIER	LOC102154540	LOC102154540	transcript	XR_005364097.1	pseudogene	4	n.765+101C>T
chr9	9408046	G	A	PASS	intron_variant	MODIFIER	LOC111097339	LOC111097339	transcript	XR_005364245.1	pseudogene	2	n.328-49316G>A
chr9	9408046	G	A	PASS	intron_variant	MODIFIER	LOC111097339	LOC111097339	transcript	XR_005364249.1	pseudogene	2	n.328-49316G>A
chr9	9408046	G	A	PASS	intron_variant	MODIFIER	LOC111097339	LOC111097339	transcript	XR_005364246.1	pseudogene	2	n.328-49316G>A
chr9	9408046	G	A	PASS	intron_variant	MODIFIER	LOC111097339	LOC111097339	transcript	XR_005364247.1	pseudogene	2	n.328-49316G>A
chr9	9408046	G	A	PASS	intron_variant	MODIFIER	LOC111097339	LOC111097339	transcript	XR_005364250.1	pseudogene	2	n.328-49316G>A
chr9	9408046	G	A	PASS	intron_variant	MODIFIER	LOC111097339	LOC111097339	transcript	XR_005364248.1	pseudogene	2	n.328-49316G>A
chr9	9408061	A	T	PASS	intron_variant	MODIFIER	LOC111097339	LOC111097339	transcript	XR_005364245.1	pseudogene	2	n.328-49301A>T
chr9	9408061	A	T	PASS	intron_variant	MODIFIER	LOC111097339	LOC111097339	transcript	XR_005364249.1	pseudogene	2	n.328-49301A>T
chr9	9408061	A	T	PASS	intron_variant	MODIFIER	LOC111097339	LOC111097339	transcript	XR_005364246.1	pseudogene	2	n.328-49301A>T
chr9	9408061	A	T	PASS	intron_variant	MODIFIER	LOC111097339	LOC111097339	transcript	XR_005364247.1	pseudogene	2	n.328-49301A>T
chr9	9408061	A	T	PASS	intron_variant	MODIFIER	LOC111097339	LOC111097339	transcript	XR_005364250.1	pseudogene	2	n.328-49301A>T
chr9	9408061	A	T	PASS	intron_variant	MODIFIER	LOC111097339	LOC111097339	transcript	XR_005364248.1	pseudogene	2	n.328-49301A>T
chr9	9433961	A	T	PASS	intron_variant	MODIFIER	LOC111097339	LOC111097339	transcript	XR_005364245.1	pseudogene	2	n.328-23401A>T
chr9	9433961	A	T	PASS	intron_variant	MODIFIER	LOC111097339	LOC111097339	transcript	XR_005364249.1	pseudogene	2	n.328-23401A>T
chr9	9433961	A	T	PASS	intron_variant	MODIFIER	LOC111097339	LOC111097339	transcript	XR_005364246.1	pseudogene	2	n.328-23401A>T
chr9	9433961	A	T	PASS	intron_variant	MODIFIER	LOC111097339	LOC111097339	transcript	XR_005364247.1	pseudogene	2	n.328-23401A>T
chr9	9433961	A	T	PASS	intron_variant	MODIFIER	LOC111097339	LOC111097339	transcript	XR_005364250.1	pseudogene	2	n.328-23401A>T
chr9	9433961	A	T	PASS	intron_variant	MODIFIER	LOC111097339	LOC111097339	transcript	XR_005364248.1	pseudogene	2	n.328-23401A>T
chr9	11167051	GTTGATC	G	PASS	intron_variant	MODIFIER	ABCA5	ABCA5	transcript	XM_038546747.1	protein_coding	6	c.789-492_789-487delTTGATC
chr9	11167051	GTTGATC	G	PASS	intron_variant	MODIFIER	ABCA5	ABCA5	transcript	XM_038546749.1	protein_coding	6	c.789-492_789-487delTTGATC
chr9	11167051	GTTGATC	G	PASS	intron_variant	MODIFIER	ABCA5	ABCA5	transcript	XM_038546750.1	protein_coding	6	c.789-492_789-487delTTGATC
chr9	11310677	T	C	PASS	intron_variant	MODIFIER	ABCA6	ABCA6	transcript	XM_038546753.1	protein_coding	20	c.2738-843T>C
chr9	11310677	T	C	PASS	intron_variant	MODIFIER	ABCA6	ABCA6	transcript	XM_038546754.1	protein_coding	22	c.2738-843T>C
chr9	11310677	T	C	PASS	intron_variant	MODIFIER	ABCA6	ABCA6	transcript	XM_038546755.1	protein_coding	21	c.2738-843T>C
chr9	11310677	T	C	PASS	intron_variant	MODIFIER	ABCA6	ABCA6	transcript	XM_038546762.1	protein_coding	20	c.2306-843T>C
chr9	11310677	T	C	PASS	intron_variant	MODIFIER	ABCA6	ABCA6	transcript	XM_038546763.1	protein_coding	18	c.2306-843T>C
chr9	11310677	T	C	PASS	intron_variant	MODIFIER	ABCA6	ABCA6	transcript	XM_038546757.1	protein_coding	20	c.2738-843T>C
chr9	11310677	T	C	PASS	intron_variant	MODIFIER	ABCA6	ABCA6	transcript	XM_038546759.1	protein_coding	19	c.2576-843T>C
chr9	11310677	T	C	PASS	intron_variant	MODIFIER	ABCA6	ABCA6	transcript	XM_038546760.1	protein_coding	18	c.2507-843T>C
chr9	11310677	T	C	PASS	intron_variant	MODIFIER	ABCA6	ABCA6	transcript	XM_038546761.1	protein_coding	18	c.2306-843T>C
chr9	11310677	T	C	PASS	intron_variant	MODIFIER	ABCA6	ABCA6	transcript	XM_038546756.1	protein_coding	20	c.2738-843T>C
chr9	11313976	A	G	PASS	intron_variant	MODIFIER	ABCA6	ABCA6	transcript	XM_038546753.1	protein_coding	22	c.3009+414A>G
chr9	11313976	A	G	PASS	intron_variant	MODIFIER	ABCA6	ABCA6	transcript	XM_038546754.1	protein_coding	24	c.3009+414A>G
chr9	11313976	A	G	PASS	intron_variant	MODIFIER	ABCA6	ABCA6	transcript	XM_038546755.1	protein_coding	23	c.3009+414A>G
chr9	11313976	A	G	PASS	intron_variant	MODIFIER	ABCA6	ABCA6	transcript	XM_038546762.1	protein_coding	22	c.2577+414A>G
chr9	11313976	A	G	PASS	intron_variant	MODIFIER	ABCA6	ABCA6	transcript	XM_038546763.1	protein_coding	20	c.2577+414A>G
chr9	11313976	A	G	PASS	intron_variant	MODIFIER	ABCA6	ABCA6	transcript	XM_038546757.1	protein_coding	22	c.3009+414A>G
chr9	11313976	A	G	PASS	intron_variant	MODIFIER	ABCA6	ABCA6	transcript	XM_038546759.1	protein_coding	21	c.2847+414A>G
chr9	11313976	A	G	PASS	intron_variant	MODIFIER	ABCA6	ABCA6	transcript	XM_038546760.1	protein_coding	20	c.2778+414A>G
chr9	11313976	A	G	PASS	intron_variant	MODIFIER	ABCA6	ABCA6	transcript	XM_038546761.1	protein_coding	20	c.2577+414A>G
chr9	11313976	A	G	PASS	intron_variant	MODIFIER	ABCA6	ABCA6	transcript	XM_038546756.1	protein_coding	22	c.3009+414A>G
chr9	11406908	G	A	PASS	intron_variant	MODIFIER	ABCA9	ABCA9	transcript	XM_038546751.1	protein_coding	38	c.4751-2214G>A
chr9	11406908	G	A	PASS	intron_variant	MODIFIER	ABCA9	ABCA9	transcript	XM_038546752.1	protein_coding	38	c.4724-2214G>A
chr9	11412485	G	A	PASS	downstream_gene_variant	MODIFIER	ABCA9	ABCA9	transcript	XM_038546751.1	protein_coding	-1	c.*3077G>A
chr9	11412485	G	A	PASS	downstream_gene_variant	MODIFIER	ABCA9	ABCA9	transcript	XM_038546752.1	protein_coding	-1	c.*3077G>A
chr9	11412485	G	A	PASS	intergenic_region	MODIFIER	ABCA9-ABCA8	ABCA9-ABCA8	intergenic_region	ABCA9_3-ABCA8_3		-1	n.11412485G>A
chr9	11434485	G	A	PASS	5_prime_UTR_variant	MODIFIER	ABCA8	ABCA8	transcript	XM_038546766.1	protein_coding	2	c.-139G>A
chr9	11434485	G	A	PASS	upstream_gene_variant	MODIFIER	ABCA8	ABCA8	transcript	XM_038546764.1	protein_coding	-1	c.-4743G>A
chr9	11434485	G	A	PASS	upstream_gene_variant	MODIFIER	ABCA8	ABCA8	transcript	XM_038546770.1	protein_coding	-1	c.-4743G>A
chr9	11434485	G	A	PASS	upstream_gene_variant	MODIFIER	ABCA8	ABCA8	transcript	XM_038546765.1	protein_coding	-1	c.-4564G>A
chr9	11434485	G	A	PASS	upstream_gene_variant	MODIFIER	ABCA8	ABCA8	transcript	XM_038546768.1	protein_coding	-1	c.-4743G>A
chr9	11434485	G	A	PASS	intron_variant	MODIFIER	LOC119873258	LOC119873258	transcript	XR_005364282.1	pseudogene	1	n.152-424C>T
chr9	11434485	G	A	PASS	intron_variant	MODIFIER	ABCA8	ABCA8	transcript	XM_038546767.1	protein_coding	1	c.-7+4912G>A
chr9	11573547	T	C	PASS	downstream_gene_variant	MODIFIER	LOC119873416	LOC119873416	transcript	XR_005364001.1	pseudogene	-1	n.*2295A>G
chr9	11573547	T	C	PASS	intergenic_region	MODIFIER	LOC119873417-LOC119873416	LOC119873417-LOC119873416	intergenic_region	LOC119873417_3-LOC119873416_3		-1	n.11573547T>C
chr9	11639213	C	T	PASS	intergenic_region	MODIFIER	LOC610995-FAM20A	LOC610995-FAM20A	intergenic_region	LOC610995_3-FAM20A_3		-1	n.11639213C>T
chr9	11672438	T	G	PASS	intron_variant	MODIFIER	FAM20A	FAM20A	transcript	XM_038546774.1	protein_coding	1	c.404+1919T>G
chr9	11693869	C	T	PASS	intron_variant	MODIFIER	FAM20A	FAM20A	transcript	XM_038546774.1	protein_coding	1	c.405-13810C>T
chr9	11727808	G	C	PASS	intron_variant	MODIFIER	PRKAR1A	PRKAR1A	transcript	XM_038546775.1	protein_coding	8	c.770-439C>G
chr9	11727808	G	C	PASS	intron_variant	MODIFIER	PRKAR1A	PRKAR1A	transcript	XM_038546776.1	protein_coding	8	c.770-439C>G
chr9	11727808	G	C	PASS	intron_variant	MODIFIER	PRKAR1A	PRKAR1A	transcript	XM_038546779.1	protein_coding	8	c.770-439C>G
chr9	11727808	G	C	PASS	intron_variant	MODIFIER	PRKAR1A	PRKAR1A	transcript	XM_038546778.1	protein_coding	8	c.770-439C>G
chr9	11970804	T	C	PASS	intron_variant	MODIFIER	GNA13	GNA13	transcript	XM_038546789.1	protein_coding	2	c.511-5342A>G
chr9	11970804	T	C	PASS	intron_variant	MODIFIER	LOC111097331	LOC111097331	transcript	XR_005364284.1	pseudogene	1	n.75+4528T>C
chr9	11970804	T	C	PASS	intron_variant	MODIFIER	GNA13	GNA13	transcript	XM_038546790.1	protein_coding	2	c.226-5342A>G
chr9	12060506	G	A	PASS	intron_variant	MODIFIER	RGS9	RGS9	transcript	XM_038546791.1	protein_coding	2	c.155-1808G>A
chr9	12060506	G	A	PASS	intron_variant	MODIFIER	RGS9	RGS9	transcript	XM_038546792.1	protein_coding	2	c.155-1808G>A
chr9	12138018	C	T	PASS	intergenic_region	MODIFIER	RGS9-AXIN2	RGS9-AXIN2	intergenic_region	RGS9_3-AXIN2_3		-1	n.12138018C>T
chr9	12541070	G	A	PASS	intron_variant	MODIFIER	CEP112	CEP112	transcript	XM_038546800.1	protein_coding	21	c.2394+29624C>T
chr9	12541070	G	A	PASS	intron_variant	MODIFIER	CEP112	CEP112	transcript	XM_038546802.1	protein_coding	21	c.2391+29624C>T
chr9	12541070	G	A	PASS	intron_variant	MODIFIER	CEP112	CEP112	transcript	XM_038546803.1	protein_coding	21	c.2394+29624C>T
chr9	12541070	G	A	PASS	intron_variant	MODIFIER	CEP112	CEP112	transcript	XR_005364290.1	pseudogene	21	n.2529+29624C>T
chr9	12571671	T	C	PASS	intron_variant	MODIFIER	CEP112	CEP112	transcript	XM_038546800.1	protein_coding	20	c.2164-747A>G
chr9	12571671	T	C	PASS	intron_variant	MODIFIER	CEP112	CEP112	transcript	XM_038546802.1	protein_coding	20	c.2161-747A>G
chr9	12571671	T	C	PASS	intron_variant	MODIFIER	CEP112	CEP112	transcript	XM_038546803.1	protein_coding	20	c.2164-747A>G
chr9	12571671	T	C	PASS	intron_variant	MODIFIER	CEP112	CEP112	transcript	XR_005364290.1	pseudogene	20	n.2299-747A>G
chr9	13125480	A	G	PASS	downstream_gene_variant	MODIFIER	LOC111097325	LOC111097325	transcript	XR_005364294.1	pseudogene	-1	n.*1693T>C
chr9	13125480	A	G	PASS	intron_variant	MODIFIER	PRKCA	PRKCA	transcript	XM_038546804.1	protein_coding	3	c.289-36399A>G
chr9	13125480	A	G	PASS	intron_variant	MODIFIER	PRKCA	PRKCA	transcript	XM_038546805.1	protein_coding	3	c.289-36399A>G
chr9	19729475	G	C	PASS	upstream_gene_variant	MODIFIER	LOC119875699	LOC119875699	transcript	XR_005365108.1	snRNA	-1	n.-3850G>C
chr9	19729475	G	C	PASS	downstream_gene_variant	MODIFIER	LOC119876639	LOC119876639	transcript	XR_005364366.1	pseudogene	-1	n.*4841C>G
chr9	19729475	G	C	PASS	intergenic_region	MODIFIER	LOC119876683-LOC119875699	LOC119876683-LOC119875699	intergenic_region	LOC119876683_2-LOC119875699_3		-1	n.19729475G>C
chr9	19743474	T	C	PASS	upstream_gene_variant	MODIFIER	LOC119876640_1	LOC119876640_1	transcript	XR_005364367.1	pseudogene	-1	n.-707T>C
chr9	19743474	T	C	PASS	downstream_gene_variant	MODIFIER	LOC119876684	LOC119876684	transcript	XR_005365101.1	snRNA	-1	n.*234A>G
chr9	19743474	T	C	PASS	downstream_gene_variant	MODIFIER	LOC119876641_1	LOC119876641_1	transcript	XR_005364368.1	pseudogene	-1	n.*4030A>G
chr9	19743474	T	C	PASS	intergenic_region	MODIFIER	LOC119875698-LOC119876684	LOC119875698-LOC119876684	intergenic_region	LOC119875698_3-LOC119876684_2		-1	n.19743474T>C
chr9	19743504	T	C	PASS	upstream_gene_variant	MODIFIER	LOC119876640_1	LOC119876640_1	transcript	XR_005364367.1	pseudogene	-1	n.-677T>C
chr9	19743504	T	C	PASS	downstream_gene_variant	MODIFIER	LOC119876684	LOC119876684	transcript	XR_005365101.1	snRNA	-1	n.*204A>G
chr9	19743504	T	C	PASS	downstream_gene_variant	MODIFIER	LOC119876641_1	LOC119876641_1	transcript	XR_005364368.1	pseudogene	-1	n.*4000A>G
chr9	19743504	T	C	PASS	intergenic_region	MODIFIER	LOC119875698-LOC119876684	LOC119875698-LOC119876684	intergenic_region	LOC119875698_3-LOC119876684_2		-1	n.19743504T>C
chr9	19743624	A	G	PASS	upstream_gene_variant	MODIFIER	LOC119876640_1	LOC119876640_1	transcript	XR_005364367.1	pseudogene	-1	n.-557A>G
chr9	19743624	A	G	PASS	downstream_gene_variant	MODIFIER	LOC119876684	LOC119876684	transcript	XR_005365101.1	snRNA	-1	n.*84T>C
chr9	19743624	A	G	PASS	downstream_gene_variant	MODIFIER	LOC119876641_1	LOC119876641_1	transcript	XR_005364368.1	pseudogene	-1	n.*3880T>C
chr9	19743624	A	G	PASS	downstream_gene_variant	MODIFIER	LOC119876688_1	LOC119876688_1	transcript	XR_005365107.1	snRNA	-1	n.*4958T>C
chr9	19743624	A	G	PASS	intergenic_region	MODIFIER	LOC119875698-LOC119876684	LOC119875698-LOC119876684	intergenic_region	LOC119875698_3-LOC119876684_2		-1	n.19743624A>G
chr9	19743691	A	G	PASS	upstream_gene_variant	MODIFIER	LOC119876640_1	LOC119876640_1	transcript	XR_005364367.1	pseudogene	-1	n.-490A>G
chr9	19743691	A	G	PASS	downstream_gene_variant	MODIFIER	LOC119876684	LOC119876684	transcript	XR_005365101.1	snRNA	-1	n.*17T>C
chr9	19743691	A	G	PASS	downstream_gene_variant	MODIFIER	LOC119876641_1	LOC119876641_1	transcript	XR_005364368.1	pseudogene	-1	n.*3813T>C
chr9	19743691	A	G	PASS	downstream_gene_variant	MODIFIER	LOC119876688_1	LOC119876688_1	transcript	XR_005365107.1	snRNA	-1	n.*4891T>C
chr9	19743691	A	G	PASS	intergenic_region	MODIFIER	LOC119875698-LOC119876684	LOC119875698-LOC119876684	intergenic_region	LOC119875698_3-LOC119876684_2		-1	n.19743691A>G
chr9	19746749	T	A	PASS	upstream_gene_variant	MODIFIER	LOC119876684	LOC119876684	transcript	XR_005365101.1	snRNA	-1	n.-2851A>T
chr9	19746749	T	A	PASS	downstream_gene_variant	MODIFIER	LOC119876641_1	LOC119876641_1	transcript	XR_005364368.1	pseudogene	-1	n.*755A>T
chr9	19746749	T	A	PASS	downstream_gene_variant	MODIFIER	LOC119876688_1	LOC119876688_1	transcript	XR_005365107.1	snRNA	-1	n.*1833A>T
chr9	19746749	T	A	PASS	intron_variant	MODIFIER	LOC119876640_1	LOC119876640_1	transcript	XR_005364367.1	pseudogene	1	n.233-82T>A
chr9	19746822	T	G	PASS	upstream_gene_variant	MODIFIER	LOC119876684	LOC119876684	transcript	XR_005365101.1	snRNA	-1	n.-2924A>C
chr9	19746822	T	G	PASS	downstream_gene_variant	MODIFIER	LOC119876641_1	LOC119876641_1	transcript	XR_005364368.1	pseudogene	-1	n.*682A>C
chr9	19746822	T	G	PASS	downstream_gene_variant	MODIFIER	LOC119876688_1	LOC119876688_1	transcript	XR_005365107.1	snRNA	-1	n.*1760A>C
chr9	19746822	T	G	PASS	intron_variant	MODIFIER	LOC119876640_1	LOC119876640_1	transcript	XR_005364367.1	pseudogene	1	n.233-9T>G
chr9	19749135	A	G	PASS	upstream_gene_variant	MODIFIER	LOC119876688_1	LOC119876688_1	transcript	XR_005365107.1	snRNA	-1	n.-363T>C
chr9	19749135	A	G	PASS	downstream_gene_variant	MODIFIER	LOC119876640_1	LOC119876640_1	transcript	XR_005364367.1	pseudogene	-1	n.*1349A>G
chr9	19749135	A	G	PASS	non_coding_transcript_exon_variant	MODIFIER	LOC119876641_1	LOC119876641_1	transcript	XR_005364368.1	pseudogene	1	n.94T>C
chr9	19753000	A	G	PASS	upstream_gene_variant	MODIFIER	LOC119876641_1	LOC119876641_1	transcript	XR_005364368.1	pseudogene	-1	n.-3772T>C
chr9	19753000	A	G	PASS	upstream_gene_variant	MODIFIER	LOC119876688_1	LOC119876688_1	transcript	XR_005365107.1	snRNA	-1	n.-4228T>C
chr9	19753000	A	G	PASS	intergenic_region	MODIFIER	LOC119876641_1-LOC119876685	LOC119876641_1-LOC119876685	intergenic_region	LOC119876641_1-LOC119876685		-1	n.19753000A>G
chr9	55455638	G	A	PASS	upstream_gene_variant	MODIFIER	SLC25A25	SLC25A25	transcript	XM_038549231.1	protein_coding	-1	c.-426C>T
chr9	55455638	G	A	PASS	intron_variant	MODIFIER	SLC25A25	SLC25A25	transcript	XM_038549222.1	protein_coding	1	c.259-482C>T
chr9	55455638	G	A	PASS	intron_variant	MODIFIER	SLC25A25	SLC25A25	transcript	XM_038549228.1	protein_coding	1	c.70-482C>T
chr9	55455638	G	A	PASS	intron_variant	MODIFIER	SLC25A25	SLC25A25	transcript	XM_038549226.1	protein_coding	1	c.160-482C>T
chr9	55455638	G	A	PASS	intron_variant	MODIFIER	SLC25A25	SLC25A25	transcript	XM_038549227.1	protein_coding	1	c.160-482C>T
chr9	55455638	G	A	PASS	intron_variant	MODIFIER	SLC25A25	SLC25A25	transcript	XM_038549233.1	protein_coding	1	c.-150-482C>T
chr9	55455638	G	A	PASS	intron_variant	MODIFIER	SLC25A25	SLC25A25	transcript	XM_038549225.1	protein_coding	1	c.220-482C>T
chr9	55455638	G	A	PASS	intron_variant	MODIFIER	SLC25A25	SLC25A25	transcript	XM_038549224.1	protein_coding	1	c.220-482C>T
chr9	55455638	G	A	PASS	intron_variant	MODIFIER	SLC25A25	SLC25A25	transcript	XM_038549229.1	protein_coding	1	c.-150-482C>T
chr9	55455638	G	A	PASS	intron_variant	MODIFIER	SLC25A25	SLC25A25	transcript	XM_038549232.1	protein_coding	1	c.-150-482C>T
chr9	55455638	G	A	PASS	intron_variant	MODIFIER	SLC25A25	SLC25A25	transcript	XM_038549223.1	protein_coding	1	c.259-482C>T
chr9	55611162	A	C	PASS	missense_variant&splice_region_variant	MODERATE	ST6GALNAC6	ST6GALNAC6	transcript	XM_038549254.1	protein_coding	2	c.151A>C	p.Lys51Gln
chr9	55611162	A	C	PASS	missense_variant&splice_region_variant	MODERATE	ST6GALNAC6	ST6GALNAC6	transcript	XM_038549260.1	protein_coding	3	c.115A>C	p.Lys39Gln
chr9	55611162	A	C	PASS	missense_variant&splice_region_variant	MODERATE	ST6GALNAC6	ST6GALNAC6	transcript	XM_038549256.1	protein_coding	2	c.13A>C	p.Lys5Gln
chr9	55611162	A	C	PASS	missense_variant&splice_region_variant	MODERATE	ST6GALNAC6	ST6GALNAC6	transcript	XM_038549258.1	protein_coding	2	c.13A>C	p.Lys5Gln
chr9	55611162	A	C	PASS	missense_variant&splice_region_variant	MODERATE	ST6GALNAC6	ST6GALNAC6	transcript	XM_038549263.1	protein_coding	2	c.595A>C	p.Lys199Gln
chr9	55611162	A	C	PASS	missense_variant&splice_region_variant	MODERATE	ST6GALNAC6	ST6GALNAC6	transcript	XM_038549262.1	protein_coding	2	c.13A>C	p.Lys5Gln
chr9	55611162	A	C	PASS	missense_variant&splice_region_variant	MODERATE	ST6GALNAC6	ST6GALNAC6	transcript	XM_038549251.1	protein_coding	2	c.13A>C	p.Lys5Gln
chr9	55611162	A	C	PASS	missense_variant&splice_region_variant	MODERATE	ST6GALNAC6	ST6GALNAC6	transcript	XM_038549253.1	protein_coding	2	c.91A>C	p.Lys31Gln
chr9	55611162	A	C	PASS	missense_variant&splice_region_variant	MODERATE	ST6GALNAC6	ST6GALNAC6	transcript	XM_038549252.1	protein_coding	2	c.13A>C	p.Lys5Gln
chr9	55611162	A	C	PASS	missense_variant&splice_region_variant	MODERATE	ST6GALNAC6	ST6GALNAC6	transcript	XM_038549259.1	protein_coding	2	c.13A>C	p.Lys5Gln
chr9	55611162	A	C	PASS	missense_variant&splice_region_variant	MODERATE	ST6GALNAC6	ST6GALNAC6	transcript	XM_038549257.1	protein_coding	2	c.13A>C	p.Lys5Gln
chr9	55611162	A	C	PASS	missense_variant&splice_region_variant	MODERATE	ST6GALNAC6	ST6GALNAC6	transcript	XM_038549255.1	protein_coding	2	c.124A>C	p.Lys42Gln
chr9	55611162	A	C	PASS	splice_region_variant&non_coding_transcript_exon_variant	LOW	ST6GALNAC6	ST6GALNAC6	transcript	XR_005364956.1	pseudogene	2	n.691A>C
chr9	55611162	A	C	PASS	splice_region_variant&non_coding_transcript_exon_variant	LOW	ST6GALNAC6	ST6GALNAC6	transcript	XR_005364955.1	pseudogene	2	n.691A>C
chr9	55611162	A	C	PASS	upstream_gene_variant	MODIFIER	ST6GALNAC6	ST6GALNAC6	transcript	XM_038549261.1	protein_coding	-1	c.-2462A>C
chr9	55820418	T	A	PASS	intron_variant	MODIFIER	STXBP1	STXBP1	transcript	XM_038549289.1	protein_coding	1	c.38-4685A>T
chr9	55820418	T	A	PASS	intron_variant	MODIFIER	STXBP1	STXBP1	transcript	XM_038549290.1	protein_coding	1	c.38-4685A>T
chr9	55820418	T	A	PASS	intron_variant	MODIFIER	STXBP1	STXBP1	transcript	XM_038549291.1	protein_coding	1	c.38-4685A>T
chr9	55820418	T	A	PASS	intron_variant	MODIFIER	STXBP1	STXBP1	transcript	XM_038549292.1	protein_coding	1	c.38-4685A>T
chr9	56099279	A	T	PASS	intron_variant	MODIFIER	GARNL3	GARNL3	transcript	XM_038549294.1	protein_coding	4	c.408+1506T>A
chr9	56099279	A	T	PASS	intron_variant	MODIFIER	GARNL3	GARNL3	transcript	XM_038549298.1	protein_coding	2	c.219+1506T>A
chr9	56099279	A	T	PASS	intron_variant	MODIFIER	GARNL3	GARNL3	transcript	XM_038549300.1	protein_coding	3	c.150+1506T>A
chr9	56099279	A	T	PASS	intron_variant	MODIFIER	GARNL3	GARNL3	transcript	XM_038549299.1	protein_coding	3	c.153+1506T>A
chr9	56099279	A	T	PASS	intron_variant	MODIFIER	GARNL3	GARNL3	transcript	XM_038549296.1	protein_coding	4	c.288+1506T>A
chr9	56099279	A	T	PASS	intron_variant	MODIFIER	GARNL3	GARNL3	transcript	XM_038549295.1	protein_coding	4	c.327+1506T>A
chr9	56099279	A	T	PASS	intron_variant	MODIFIER	GARNL3	GARNL3	transcript	XM_038549297.1	protein_coding	4	c.288+1506T>A
chr9	56112906	G	A	PASS	intron_variant	MODIFIER	GARNL3	GARNL3	transcript	XM_038549294.1	protein_coding	3	c.334-12047C>T
chr9	56112906	G	A	PASS	intron_variant	MODIFIER	GARNL3	GARNL3	transcript	XM_038549298.1	protein_coding	1	c.145-12047C>T
chr9	56112906	G	A	PASS	intron_variant	MODIFIER	GARNL3	GARNL3	transcript	XM_038549300.1	protein_coding	2	c.76-12047C>T
chr9	56112906	G	A	PASS	intron_variant	MODIFIER	GARNL3	GARNL3	transcript	XM_038549299.1	protein_coding	2	c.79-12047C>T
chr9	56112906	G	A	PASS	intron_variant	MODIFIER	GARNL3	GARNL3	transcript	XM_038549296.1	protein_coding	3	c.214-12047C>T
chr9	56112906	G	A	PASS	intron_variant	MODIFIER	GARNL3	GARNL3	transcript	XM_038549295.1	protein_coding	3	c.253-12047C>T
chr9	56112906	G	A	PASS	intron_variant	MODIFIER	GARNL3	GARNL3	transcript	XM_038549297.1	protein_coding	3	c.214-12047C>T
chr9	57069628	C	T	PASS	intergenic_region	MODIFIER	MVB12B-PBX3	MVB12B-PBX3	intergenic_region	MVB12B_3-PBX3_3		-1	n.57069628C>T
chr9	57078245	G	A	PASS	intergenic_region	MODIFIER	MVB12B-PBX3	MVB12B-PBX3	intergenic_region	MVB12B_3-PBX3_3		-1	n.57078245G>A
chr9	57111964	T	TC	PASS	intergenic_region	MODIFIER	MVB12B-PBX3	MVB12B-PBX3	intergenic_region	MVB12B_3-PBX3_3		-1	n.57111964_57111965insC
chr9	57112913	C	T	PASS	intergenic_region	MODIFIER	MVB12B-PBX3	MVB12B-PBX3	intergenic_region	MVB12B_3-PBX3_3		-1	n.57112913C>T
chr9	57123007	G	C	PASS	intergenic_region	MODIFIER	MVB12B-PBX3	MVB12B-PBX3	intergenic_region	MVB12B_3-PBX3_3		-1	n.57123007G>C
chr9	57143008	G	A	PASS	intergenic_region	MODIFIER	MVB12B-PBX3	MVB12B-PBX3	intergenic_region	MVB12B_3-PBX3_3		-1	n.57143008G>A
chr9	57180972	TGTTTGTAACTATTGAA	T	PASS	intergenic_region	MODIFIER	MVB12B-PBX3	MVB12B-PBX3	intergenic_region	MVB12B_3-PBX3_3		-1	n.57180973_57180988delGTTTGTAACTATTGAA
chr9	57188561	C	A	PASS	intergenic_region	MODIFIER	MVB12B-PBX3	MVB12B-PBX3	intergenic_region	MVB12B_3-PBX3_3		-1	n.57188561C>A
chr9	57188562	C	A	PASS	intergenic_region	MODIFIER	MVB12B-PBX3	MVB12B-PBX3	intergenic_region	MVB12B_3-PBX3_3		-1	n.57188562C>A
chr9	57254258	C	G	PASS	intergenic_region	MODIFIER	MVB12B-PBX3	MVB12B-PBX3	intergenic_region	MVB12B_3-PBX3_3		-1	n.57254258C>G
chr9	57256228	C	T	PASS	intergenic_region	MODIFIER	MVB12B-PBX3	MVB12B-PBX3	intergenic_region	MVB12B_3-PBX3_3		-1	n.57256228C>T
chr9	57259729	G	A	PASS	intergenic_region	MODIFIER	MVB12B-PBX3	MVB12B-PBX3	intergenic_region	MVB12B_3-PBX3_3		-1	n.57259729G>A
chr9	57262708	A	T	PASS	intergenic_region	MODIFIER	MVB12B-PBX3	MVB12B-PBX3	intergenic_region	MVB12B_3-PBX3_3		-1	n.57262708A>T
chr9	57271323	C	T	PASS	intergenic_region	MODIFIER	MVB12B-PBX3	MVB12B-PBX3	intergenic_region	MVB12B_3-PBX3_3		-1	n.57271323C>T
chr9	57319898	A	ATCAGATTTCACTTTATTTTTTTTTTTTTTTTTTTTTTTTTTTTTTTTTT	PASS	intron_variant	MODIFIER	PBX3	PBX3	transcript	XM_038549344.1	protein_coding	4	c.708-1240_708-1239insAAAAAAAAAAAAAAAAAAAAAAAAAAAAAAAAAATAAAGTGAAATCTGA
chr9	57319898	A	ATCAGATTTCACTTTATTTTTTTTTTTTTTTTTTTTTTTTTTTTTTTTTT	PASS	intron_variant	MODIFIER	PBX3	PBX3	transcript	XM_038549345.1	protein_coding	4	c.483-1240_483-1239insAAAAAAAAAAAAAAAAAAAAAAAAAAAAAAAAAATAAAGTGAAATCTGA
chr9	57319898	A	ATCAGATTTCACTTTATTTTTTTTTTTTTTTTTTTTTTTTTTTTTTTTTT	PASS	intron_variant	MODIFIER	PBX3	PBX3	transcript	XM_038549346.1	protein_coding	4	c.708-1240_708-1239insAAAAAAAAAAAAAAAAAAAAAAAAAAAAAAAAAATAAAGTGAAATCTGA
chr9	57319898	A	ATCAGATTTCACTTTATTTTTTTTTTTTTTTTTTTTTTTTTTTTTTTTTT	PASS	intron_variant	MODIFIER	PBX3	PBX3	transcript	XM_038549347.1	protein_coding	4	c.483-1240_483-1239insAAAAAAAAAAAAAAAAAAAAAAAAAAAAAAAAAATAAAGTGAAATCTGA
chr9	57395059	A	T	PASS	intron_variant	MODIFIER	PBX3	PBX3	transcript	XM_038549344.1	protein_coding	2	c.275-56228T>A
chr9	57395059	A	T	PASS	intron_variant	MODIFIER	PBX3	PBX3	transcript	XM_038549345.1	protein_coding	2	c.50-56228T>A
chr9	57395059	A	T	PASS	intron_variant	MODIFIER	PBX3	PBX3	transcript	XM_038549346.1	protein_coding	2	c.275-56228T>A
chr9	57395059	A	T	PASS	intron_variant	MODIFIER	PBX3	PBX3	transcript	XM_038549347.1	protein_coding	2	c.50-56228T>A
chr9	57399650	C	T	PASS	intron_variant	MODIFIER	PBX3	PBX3	transcript	XM_038549344.1	protein_coding	2	c.275-60819G>A
chr9	57399650	C	T	PASS	intron_variant	MODIFIER	PBX3	PBX3	transcript	XM_038549345.1	protein_coding	2	c.50-60819G>A
chr9	57399650	C	T	PASS	intron_variant	MODIFIER	PBX3	PBX3	transcript	XM_038549346.1	protein_coding	2	c.275-60819G>A
chr9	57399650	C	T	PASS	intron_variant	MODIFIER	PBX3	PBX3	transcript	XM_038549347.1	protein_coding	2	c.50-60819G>A
chr9	57406590	T	A	PASS	intron_variant	MODIFIER	PBX3	PBX3	transcript	XM_038549344.1	protein_coding	2	c.275-67759A>T
chr9	57406590	T	A	PASS	intron_variant	MODIFIER	PBX3	PBX3	transcript	XM_038549345.1	protein_coding	2	c.50-67759A>T
chr9	57406590	T	A	PASS	intron_variant	MODIFIER	PBX3	PBX3	transcript	XM_038549346.1	protein_coding	2	c.275-67759A>T
chr9	57406590	T	A	PASS	intron_variant	MODIFIER	PBX3	PBX3	transcript	XM_038549347.1	protein_coding	2	c.50-67759A>T
chr9	57425599	A	G	PASS	intron_variant	MODIFIER	PBX3	PBX3	transcript	XM_038549344.1	protein_coding	2	c.274+75477T>C
chr9	57425599	A	G	PASS	intron_variant	MODIFIER	PBX3	PBX3	transcript	XM_038549345.1	protein_coding	2	c.49+75477T>C
chr9	57425599	A	G	PASS	intron_variant	MODIFIER	PBX3	PBX3	transcript	XM_038549346.1	protein_coding	2	c.274+75477T>C
chr9	57425599	A	G	PASS	intron_variant	MODIFIER	PBX3	PBX3	transcript	XM_038549347.1	protein_coding	2	c.49+75477T>C
chr9	57428751	C	T	PASS	intron_variant	MODIFIER	PBX3	PBX3	transcript	XM_038549344.1	protein_coding	2	c.274+72325G>A
chr9	57428751	C	T	PASS	intron_variant	MODIFIER	PBX3	PBX3	transcript	XM_038549345.1	protein_coding	2	c.49+72325G>A
chr9	57428751	C	T	PASS	intron_variant	MODIFIER	PBX3	PBX3	transcript	XM_038549346.1	protein_coding	2	c.274+72325G>A
chr9	57428751	C	T	PASS	intron_variant	MODIFIER	PBX3	PBX3	transcript	XM_038549347.1	protein_coding	2	c.49+72325G>A
chr9	57445999	T	C	PASS	intron_variant	MODIFIER	PBX3	PBX3	transcript	XM_038549344.1	protein_coding	2	c.274+55077A>G
chr9	57445999	T	C	PASS	intron_variant	MODIFIER	PBX3	PBX3	transcript	XM_038549345.1	protein_coding	2	c.49+55077A>G
chr9	57445999	T	C	PASS	intron_variant	MODIFIER	PBX3	PBX3	transcript	XM_038549346.1	protein_coding	2	c.274+55077A>G
chr9	57445999	T	C	PASS	intron_variant	MODIFIER	PBX3	PBX3	transcript	XM_038549347.1	protein_coding	2	c.49+55077A>G
chr9	57452170	T	C	PASS	intron_variant	MODIFIER	PBX3	PBX3	transcript	XM_038549344.1	protein_coding	2	c.274+48906A>G
chr9	57452170	T	C	PASS	intron_variant	MODIFIER	PBX3	PBX3	transcript	XM_038549345.1	protein_coding	2	c.49+48906A>G
chr9	57452170	T	C	PASS	intron_variant	MODIFIER	PBX3	PBX3	transcript	XM_038549346.1	protein_coding	2	c.274+48906A>G
chr9	57452170	T	C	PASS	intron_variant	MODIFIER	PBX3	PBX3	transcript	XM_038549347.1	protein_coding	2	c.49+48906A>G
chr9	57495448	G	A	PASS	intron_variant	MODIFIER	PBX3	PBX3	transcript	XM_038549344.1	protein_coding	2	c.274+5628C>T
chr9	57495448	G	A	PASS	intron_variant	MODIFIER	PBX3	PBX3	transcript	XM_038549345.1	protein_coding	2	c.49+5628C>T
chr9	57495448	G	A	PASS	intron_variant	MODIFIER	PBX3	PBX3	transcript	XM_038549346.1	protein_coding	2	c.274+5628C>T
chr9	57495448	G	A	PASS	intron_variant	MODIFIER	PBX3	PBX3	transcript	XM_038549347.1	protein_coding	2	c.49+5628C>T
chr9	57522894	T	A	PASS	intergenic_region	MODIFIER	LOC119876669-MAPKAP1	LOC119876669-MAPKAP1	intergenic_region	LOC119876669-MAPKAP1_3		-1	n.57522894T>A
chr10	4400345	T	C	PASS	intron_variant	MODIFIER	LOC119873559	LOC119873559	transcript	XM_038549562.1	protein_coding	3	c.772+15820T>C
chr10	7664539	TCTGTGGCTCAC	T	PASS	intron_variant	MODIFIER	RASSF3	RASSF3	transcript	XM_038549913.1	protein_coding	1	c.111+24668_111+24678delCTGTGGCTCAC
chr10	7664539	TCTGTGGCTCAC	T	PASS	intron_variant	MODIFIER	RASSF3	RASSF3	transcript	XM_038549916.1	protein_coding	1	c.111+24668_111+24678delCTGTGGCTCAC
chr10	7664552	TCCATTGTTCAAC	T	PASS	intron_variant	MODIFIER	RASSF3	RASSF3	transcript	XM_038549913.1	protein_coding	1	c.111+24681_111+24692delCCATTGTTCAAC
chr10	7664552	TCCATTGTTCAAC	T	PASS	intron_variant	MODIFIER	RASSF3	RASSF3	transcript	XM_038549916.1	protein_coding	1	c.111+24681_111+24692delCCATTGTTCAAC
chr10	7664568	G	T	PASS	intron_variant	MODIFIER	RASSF3	RASSF3	transcript	XM_038549913.1	protein_coding	1	c.111+24696G>T
chr10	7664568	G	T	PASS	intron_variant	MODIFIER	RASSF3	RASSF3	transcript	XM_038549916.1	protein_coding	1	c.111+24696G>T
chr10	13503912	T	G	PASS	intron_variant	MODIFIER	LGR5	LGR5	transcript	XM_038549570.1	protein_coding	17	c.1637-366T>G
chr10	14719618	C	T	PASS	intergenic_region	MODIFIER	LOC119873594-LOC102153670	LOC119873594-LOC102153670	intergenic_region	LOC119873594_3-LOC102153670_3		-1	n.14719618C>T
chr10	17126300	AAAG	A	PASS	intergenic_region	MODIFIER	LOC119873752-LOC119873753	LOC119873752-LOC119873753	intergenic_region	LOC119873752_3-LOC119873753_3		-1	n.17126301_17126303delAAG
chr10	17741437	C	G	PASS	intron_variant	MODIFIER	SBF1	SBF1	transcript	XM_038550105.1	protein_coding	23	c.2964+111C>G
chr10	17741437	C	G	PASS	intron_variant	MODIFIER	SBF1	SBF1	transcript	XM_038550106.1	protein_coding	23	c.2964+111C>G
chr10	18141896	G	GGGGGGGGGGGGGGGGGC	PASS	intron_variant	MODIFIER	IL17REL	IL17REL	transcript	XM_038550174.1	protein_coding	2	c.290-1356_290-1355insGGGGGGGGGGGGGGGGC
chr10	18141896	G	GGGGGGGGGGGGGGGGGC	PASS	intron_variant	MODIFIER	IL17REL	IL17REL	transcript	XM_038550179.1	protein_coding	2	c.290-1356_290-1355insGGGGGGGGGGGGGGGGC
chr10	18141896	G	GGGGGGGGGGGGGGGGGC	PASS	intron_variant	MODIFIER	IL17REL	IL17REL	transcript	XM_038550175.1	protein_coding	2	c.290-1356_290-1355insGGGGGGGGGGGGGGGGC
chr10	18141896	G	GGGGGGGGGGGGGGGGGC	PASS	intron_variant	MODIFIER	IL17REL	IL17REL	transcript	XM_038550176.1	protein_coding	2	c.290-1356_290-1355insGGGGGGGGGGGGGGGGC
chr10	18141896	G	GGGGGGGGGGGGGGGGGC	PASS	intron_variant	MODIFIER	IL17REL	IL17REL	transcript	XM_038550178.1	protein_coding	2	c.-83-1356_-83-1355insGGGGGGGGGGGGGGGGC
chr10	18141896	G	GGGGGGGGGGGGGGGGGC	PASS	intron_variant	MODIFIER	IL17REL	IL17REL	transcript	XM_038550177.1	protein_coding	2	c.107-1356_107-1355insGGGGGGGGGGGGGGGGC
chr10	21389376	TGGGACG	T	PASS	upstream_gene_variant	MODIFIER	ATXN10	ATXN10	transcript	XM_038550220.1	protein_coding	-1	c.-1034_-1029delCGTCCC
chr10	21389376	TGGGACG	T	PASS	upstream_gene_variant	MODIFIER	ATXN10	ATXN10	transcript	XM_038550221.1	protein_coding	-1	c.-1034_-1029delCGTCCC
chr10	21389376	TGGGACG	T	PASS	upstream_gene_variant	MODIFIER	ATXN10	ATXN10	transcript	XM_038550222.1	protein_coding	-1	c.-1034_-1029delCGTCCC
chr10	21389376	TGGGACG	T	PASS	intergenic_region	MODIFIER	ATXN10-FBLN1	ATXN10-FBLN1	intergenic_region	ATXN10_3-FBLN1_3		-1	n.21389377_21389382delGGGACG
chr10	21685586	C	T	PASS	missense_variant	MODERATE	LOC119876742	LOC119876742	transcript	XM_038551563.1	protein_coding	2	c.928C>T	p.Pro310Ser
chr10	21685586	C	T	PASS	upstream_gene_variant	MODIFIER	FAM118A	FAM118A	transcript	XM_038550231.1	protein_coding	-1	c.-3958G>A
chr10	21685586	C	T	PASS	upstream_gene_variant	MODIFIER	FAM118A	FAM118A	transcript	XM_038550235.1	protein_coding	-1	c.-3958G>A
chr10	21685586	C	T	PASS	upstream_gene_variant	MODIFIER	FAM118A	FAM118A	transcript	XM_038550239.1	protein_coding	-1	c.-3958G>A
chr10	21685586	C	T	PASS	upstream_gene_variant	MODIFIER	FAM118A	FAM118A	transcript	XM_038550232.1	protein_coding	-1	c.-1429G>A
chr10	21685586	C	T	PASS	upstream_gene_variant	MODIFIER	FAM118A	FAM118A	transcript	XM_038550234.1	protein_coding	-1	c.-1292G>A
chr10	21685586	C	T	PASS	upstream_gene_variant	MODIFIER	FAM118A	FAM118A	transcript	XM_038550237.1	protein_coding	-1	c.-1292G>A
chr10	21685586	C	T	PASS	upstream_gene_variant	MODIFIER	FAM118A	FAM118A	transcript	XM_038550238.1	protein_coding	-1	c.-742G>A
chr10	21685586	C	T	PASS	upstream_gene_variant	MODIFIER	FAM118A	FAM118A	transcript	XM_038550233.1	protein_coding	-1	c.-864G>A
chr10	21685586	C	T	PASS	upstream_gene_variant	MODIFIER	FAM118A	FAM118A	transcript	XM_038550236.1	protein_coding	-1	c.-727G>A
chr10	57310784	T	C	PASS	intron_variant	MODIFIER	LOC111097849	LOC111097849	transcript	XR_005365233.1	pseudogene	1	n.186+801T>C
chr10	57310784	T	C	PASS	intron_variant	MODIFIER	LOC111097849	LOC111097849	transcript	XR_005365234.1	pseudogene	1	n.176+811T>C
chr10	65780050	G	A	PASS	intron_variant	MODIFIER	SLC1A4	SLC1A4	transcript	XM_038551449.1	protein_coding	1	c.519-3674G>A
chr10	65805648	A	G	PASS	intergenic_region	MODIFIER	SLC1A4-LOC100682874	SLC1A4-LOC100682874	intergenic_region	SLC1A4_3-LOC100682874_3		-1	n.65805648A>G
chr10	65808000	A	C	PASS	intergenic_region	MODIFIER	SLC1A4-LOC100682874	SLC1A4-LOC100682874	intergenic_region	SLC1A4_3-LOC100682874_3		-1	n.65808000A>C
chr10	65825919	G	T	PASS	upstream_gene_variant	MODIFIER	CEP68	CEP68	transcript	XM_038551450.1	protein_coding	-1	c.-1867G>T
chr10	65825919	G	T	PASS	intergenic_region	MODIFIER	LOC100682874-CEP68	LOC100682874-CEP68	intergenic_region	LOC100682874_3-CEP68_3		-1	n.65825919G>T
chr10	65892142	G	A	PASS	intergenic_region	MODIFIER	RAB1A-LOC119873700	RAB1A-LOC119873700	intergenic_region	RAB1A_3-LOC119873700_2		-1	n.65892142G>A
chr10	66009910	C	T	PASS	intron_variant	MODIFIER	ACTR2	ACTR2	transcript	XM_038551451.1	protein_coding	6	c.600+925C>T
chr10	66009910	C	T	PASS	intron_variant	MODIFIER	ACTR2	ACTR2	transcript	XM_038551452.1	protein_coding	5	c.585+925C>T
chr11	14428725	T	A	PASS	intergenic_region	MODIFIER	LOC119873874-LOC119874028	LOC119873874-LOC119874028	intergenic_region	LOC119873874_3-LOC119874028_3		-1	n.14428725T>A
chr11	65357861	T	TCTTTCTTTCTCTCTCTCTCTCTCTCTC	PASS	intron_variant	MODIFIER	PALM2AKAP2	PALM2AKAP2	transcript	XM_038553069.1	protein_coding	8	c.1192+11952_1192+11953insCTTTCTTTCTCTCTCTCTCTCTCTCTC
chr11	65357861	T	TCTTTCTTTCTCTCTCTCTCTCTCTCTC	PASS	intron_variant	MODIFIER	PALM2AKAP2	PALM2AKAP2	transcript	XM_038553072.1	protein_coding	7	c.1192+11952_1192+11953insCTTTCTTTCTCTCTCTCTCTCTCTCTC
chr11	65357861	T	TCTTTCTTTCTCTCTCTCTCTCTCTCTC	PASS	intron_variant	MODIFIER	PALM2AKAP2	PALM2AKAP2	transcript	XM_038553070.1	protein_coding	7	c.1192+11952_1192+11953insCTTTCTTTCTCTCTCTCTCTCTCTCTC
chr11	65357861	T	TCTTTCTTTCTCTCTCTCTCTCTCTCTC	PASS	intron_variant	MODIFIER	PALM2AKAP2	PALM2AKAP2	transcript	XM_038553071.1	protein_coding	6	c.1090+11952_1090+11953insCTTTCTTTCTCTCTCTCTCTCTCTCTC
chr11	65357861	T	TCTTTCTTTCTCTCTCTCTCTCTCTCTC	PASS	intron_variant	MODIFIER	PALM2AKAP2	PALM2AKAP2	transcript	XM_038553073.1	protein_coding	6	c.496+21795_496+21796insCTTTCTTTCTCTCTCTCTCTCTCTCTC
chr11	65357861	T	TCTTTCTTTCTCTCTCTCTCTCTCTCTC	PASS	intron_variant	MODIFIER	PALM2AKAP2	PALM2AKAP2	transcript	XM_038553075.1	protein_coding	5	c.394+27745_394+27746insCTTTCTTTCTCTCTCTCTCTCTCTCTC
chr11	65357861	T	TCTTTCTTTCTCTCTCTCTCTCTCTCTC	PASS	intron_variant	MODIFIER	PALM2AKAP2	PALM2AKAP2	transcript	XM_038553074.1	protein_coding	6	c.496+21795_496+21796insCTTTCTTTCTCTCTCTCTCTCTCTCTC
chr12	2077866	G	A	PASS	upstream_gene_variant	MODIFIER	TSBP1	TSBP1	transcript	XM_038553654.1	protein_coding	-1	c.-5195C>T
chr12	2077866	G	A	PASS	upstream_gene_variant	MODIFIER	TSBP1	TSBP1	transcript	XM_038553655.1	protein_coding	-1	c.-5195C>T
chr12	2077866	G	A	PASS	upstream_gene_variant	MODIFIER	TSBP1	TSBP1	transcript	XM_038553656.1	protein_coding	-1	c.-5195C>T
chr12	2077866	G	A	PASS	upstream_gene_variant	MODIFIER	TSBP1	TSBP1	transcript	XM_038553657.1	protein_coding	-1	c.-5195C>T
chr12	2077866	G	A	PASS	upstream_gene_variant	MODIFIER	TSBP1	TSBP1	transcript	XM_038553658.1	protein_coding	-1	c.-5195C>T
chr12	2077866	G	A	PASS	upstream_gene_variant	MODIFIER	TSBP1	TSBP1	transcript	XM_038553659.1	protein_coding	-1	c.-5195C>T
chr12	2077866	G	A	PASS	upstream_gene_variant	MODIFIER	TSBP1	TSBP1	transcript	XM_038553660.1	protein_coding	-1	c.-5195C>T
chr12	2077866	G	A	PASS	upstream_gene_variant	MODIFIER	TSBP1	TSBP1	transcript	XM_038553661.1	protein_coding	-1	c.-5195C>T
chr12	2077866	G	A	PASS	upstream_gene_variant	MODIFIER	TSBP1	TSBP1	transcript	XM_038553662.1	protein_coding	-1	c.-5195C>T
chr12	2077866	G	A	PASS	upstream_gene_variant	MODIFIER	TSBP1	TSBP1	transcript	XM_038553663.1	protein_coding	-1	c.-5195C>T
chr12	2077866	G	A	PASS	upstream_gene_variant	MODIFIER	TSBP1	TSBP1	transcript	XM_038553664.1	protein_coding	-1	c.-5195C>T
chr12	2077866	G	A	PASS	upstream_gene_variant	MODIFIER	TSBP1	TSBP1	transcript	XM_038553665.1	protein_coding	-1	c.-5195C>T
chr12	2077866	G	A	PASS	upstream_gene_variant	MODIFIER	TSBP1	TSBP1	transcript	XM_038553666.1	protein_coding	-1	c.-5195C>T
chr12	2077866	G	A	PASS	upstream_gene_variant	MODIFIER	TSBP1	TSBP1	transcript	XM_038553667.1	protein_coding	-1	c.-5195C>T
chr12	2077866	G	A	PASS	upstream_gene_variant	MODIFIER	TSBP1	TSBP1	transcript	XM_038553668.1	protein_coding	-1	c.-5195C>T
chr12	2077866	G	A	PASS	upstream_gene_variant	MODIFIER	TSBP1	TSBP1	transcript	XM_038553669.1	protein_coding	-1	c.-5195C>T
chr12	2077866	G	A	PASS	upstream_gene_variant	MODIFIER	TSBP1	TSBP1	transcript	XM_038553670.1	protein_coding	-1	c.-5195C>T
chr12	2077866	G	A	PASS	upstream_gene_variant	MODIFIER	TSBP1	TSBP1	transcript	XM_038553671.1	protein_coding	-1	c.-5195C>T
chr12	2077866	G	A	PASS	upstream_gene_variant	MODIFIER	TSBP1	TSBP1	transcript	XM_038553672.1	protein_coding	-1	c.-5195C>T
chr12	2077866	G	A	PASS	upstream_gene_variant	MODIFIER	TSBP1	TSBP1	transcript	XM_038553673.1	protein_coding	-1	c.-5195C>T
chr12	2077866	G	A	PASS	upstream_gene_variant	MODIFIER	TSBP1	TSBP1	transcript	XM_038553674.1	protein_coding	-1	c.-5195C>T
chr12	2077866	G	A	PASS	upstream_gene_variant	MODIFIER	TSBP1	TSBP1	transcript	XM_038553675.1	protein_coding	-1	c.-5195C>T
chr12	2077866	G	A	PASS	upstream_gene_variant	MODIFIER	TSBP1	TSBP1	transcript	XM_038553676.1	protein_coding	-1	c.-5195C>T
chr12	2077866	G	A	PASS	upstream_gene_variant	MODIFIER	TSBP1	TSBP1	transcript	XM_038553677.1	protein_coding	-1	c.-5195C>T
chr12	2077866	G	A	PASS	intergenic_region	MODIFIER	TSBP1-LOC119874263	TSBP1-LOC119874263	intergenic_region	TSBP1_3-LOC119874263_3		-1	n.2077866G>A
chr12	2077882	G	A	PASS	upstream_gene_variant	MODIFIER	TSBP1	TSBP1	transcript	XM_038553654.1	protein_coding	-1	c.-5211C>T
chr12	2077882	G	A	PASS	upstream_gene_variant	MODIFIER	TSBP1	TSBP1	transcript	XM_038553655.1	protein_coding	-1	c.-5211C>T
chr12	2077882	G	A	PASS	upstream_gene_variant	MODIFIER	TSBP1	TSBP1	transcript	XM_038553656.1	protein_coding	-1	c.-5211C>T
chr12	2077882	G	A	PASS	upstream_gene_variant	MODIFIER	TSBP1	TSBP1	transcript	XM_038553657.1	protein_coding	-1	c.-5211C>T
chr12	2077882	G	A	PASS	upstream_gene_variant	MODIFIER	TSBP1	TSBP1	transcript	XM_038553658.1	protein_coding	-1	c.-5211C>T
chr12	2077882	G	A	PASS	upstream_gene_variant	MODIFIER	TSBP1	TSBP1	transcript	XM_038553659.1	protein_coding	-1	c.-5211C>T
chr12	2077882	G	A	PASS	upstream_gene_variant	MODIFIER	TSBP1	TSBP1	transcript	XM_038553660.1	protein_coding	-1	c.-5211C>T
chr12	2077882	G	A	PASS	upstream_gene_variant	MODIFIER	TSBP1	TSBP1	transcript	XM_038553661.1	protein_coding	-1	c.-5211C>T
chr12	2077882	G	A	PASS	upstream_gene_variant	MODIFIER	TSBP1	TSBP1	transcript	XM_038553662.1	protein_coding	-1	c.-5211C>T
chr12	2077882	G	A	PASS	upstream_gene_variant	MODIFIER	TSBP1	TSBP1	transcript	XM_038553663.1	protein_coding	-1	c.-5211C>T
chr12	2077882	G	A	PASS	upstream_gene_variant	MODIFIER	TSBP1	TSBP1	transcript	XM_038553664.1	protein_coding	-1	c.-5211C>T
chr12	2077882	G	A	PASS	upstream_gene_variant	MODIFIER	TSBP1	TSBP1	transcript	XM_038553665.1	protein_coding	-1	c.-5211C>T
chr12	2077882	G	A	PASS	upstream_gene_variant	MODIFIER	TSBP1	TSBP1	transcript	XM_038553666.1	protein_coding	-1	c.-5211C>T
chr12	2077882	G	A	PASS	upstream_gene_variant	MODIFIER	TSBP1	TSBP1	transcript	XM_038553667.1	protein_coding	-1	c.-5211C>T
chr12	2077882	G	A	PASS	upstream_gene_variant	MODIFIER	TSBP1	TSBP1	transcript	XM_038553668.1	protein_coding	-1	c.-5211C>T
chr12	2077882	G	A	PASS	upstream_gene_variant	MODIFIER	TSBP1	TSBP1	transcript	XM_038553669.1	protein_coding	-1	c.-5211C>T
chr12	2077882	G	A	PASS	upstream_gene_variant	MODIFIER	TSBP1	TSBP1	transcript	XM_038553670.1	protein_coding	-1	c.-5211C>T
chr12	2077882	G	A	PASS	upstream_gene_variant	MODIFIER	TSBP1	TSBP1	transcript	XM_038553671.1	protein_coding	-1	c.-5211C>T
chr12	2077882	G	A	PASS	upstream_gene_variant	MODIFIER	TSBP1	TSBP1	transcript	XM_038553672.1	protein_coding	-1	c.-5211C>T
chr12	2077882	G	A	PASS	upstream_gene_variant	MODIFIER	TSBP1	TSBP1	transcript	XM_038553673.1	protein_coding	-1	c.-5211C>T
chr12	2077882	G	A	PASS	upstream_gene_variant	MODIFIER	TSBP1	TSBP1	transcript	XM_038553674.1	protein_coding	-1	c.-5211C>T
chr12	2077882	G	A	PASS	upstream_gene_variant	MODIFIER	TSBP1	TSBP1	transcript	XM_038553675.1	protein_coding	-1	c.-5211C>T
chr12	2077882	G	A	PASS	upstream_gene_variant	MODIFIER	TSBP1	TSBP1	transcript	XM_038553676.1	protein_coding	-1	c.-5211C>T
chr12	2077882	G	A	PASS	upstream_gene_variant	MODIFIER	TSBP1	TSBP1	transcript	XM_038553677.1	protein_coding	-1	c.-5211C>T
chr12	2077882	G	A	PASS	intergenic_region	MODIFIER	TSBP1-LOC119874263	TSBP1-LOC119874263	intergenic_region	TSBP1_3-LOC119874263_3		-1	n.2077882G>A
chr12	2077888	G	A	PASS	intergenic_region	MODIFIER	TSBP1-LOC119874263	TSBP1-LOC119874263	intergenic_region	TSBP1_3-LOC119874263_3		-1	n.2077888G>A
chr12	10971801	C	G	PASS	upstream_gene_variant	MODIFIER	GUCA1A	GUCA1A	transcript	XM_038554060.1	protein_coding	-1	c.-5833C>G
chr12	10971801	C	G	PASS	downstream_gene_variant	MODIFIER	GUCA1ANB	GUCA1ANB	transcript	XM_038554058.1	protein_coding	-1	c.*1273C>G
chr12	10971801	C	G	PASS	downstream_gene_variant	MODIFIER	GUCA1ANB	GUCA1ANB	transcript	XM_038554059.1	protein_coding	-1	c.*1273C>G
chr12	10971801	C	G	PASS	intergenic_region	MODIFIER	GUCA1ANB-GUCA1A	GUCA1ANB-GUCA1A	intergenic_region	GUCA1ANB_3-GUCA1A_3		-1	n.10971801C>G
chr12	36234522	A	AT	PASS	intron_variant	MODIFIER	LOC111098318	LOC111098318	transcript	XR_005367922.1	pseudogene	1	n.322-5787_322-5786insA
chr12	36234522	A	AT	PASS	intron_variant	MODIFIER	LOC111098318	LOC111098318	transcript	XR_005367923.1	pseudogene	1	n.322-5920_322-5919insA
chr12	37433834	T	A	PASS	intron_variant	MODIFIER	LOC100684381	LOC100684381	transcript	XM_038555046.1	protein_coding	1	c.167-6943A>T
chr12	39298210	A	G	PASS	intergenic_region	MODIFIER	LOC119863879_1-LOC119874374	LOC119863879_1-LOC119874374	intergenic_region	LOC119863879_1-LOC119874374_3		-1	n.39298210A>G
chr12	46212976	C	T	PASS	downstream_gene_variant	MODIFIER	LOC102152711	LOC102152711	transcript	XR_005367446.1	pseudogene	-1	n.*4099C>T
chr12	46212976	C	T	PASS	downstream_gene_variant	MODIFIER	LOC102152711	LOC102152711	transcript	XR_005367447.1	pseudogene	-1	n.*4099C>T
chr12	46212976	C	T	PASS	downstream_gene_variant	MODIFIER	LOC102152711	LOC102152711	transcript	XR_005367448.1	pseudogene	-1	n.*4099C>T
chr12	46212976	C	T	PASS	downstream_gene_variant	MODIFIER	LOC102152711	LOC102152711	transcript	XR_005367449.1	pseudogene	-1	n.*4107C>T
chr12	46212976	C	T	PASS	intergenic_region	MODIFIER	LOC102152711-LOC119874212	LOC102152711-LOC119874212	intergenic_region	LOC102152711_3-LOC119874212_3		-1	n.46212976C>T
chr12	48408014	A	T	PASS	intron_variant	MODIFIER	RNGTT	RNGTT	transcript	XM_038554708.1	protein_coding	9	c.1032+1852T>A
chr12	48408014	A	T	PASS	intron_variant	MODIFIER	RNGTT	RNGTT	transcript	XM_038554709.1	protein_coding	9	c.945+1852T>A
chr12	48408014	A	T	PASS	intron_variant	MODIFIER	RNGTT	RNGTT	transcript	XM_038554710.1	protein_coding	9	c.1032+1852T>A
chr12	48408014	A	T	PASS	intron_variant	MODIFIER	RNGTT	RNGTT	transcript	XR_005368010.1	pseudogene	9	n.1263+1852T>A
chr12	49937425	A	G	PASS	intron_variant	MODIFIER	MAP3K7	MAP3K7	transcript	XM_038554740.1	protein_coding	5	c.482+254T>C
chr12	49937425	A	G	PASS	intron_variant	MODIFIER	MAP3K7	MAP3K7	transcript	XM_038554741.1	protein_coding	5	c.482+254T>C
chr12	49959663	C	T	PASS	upstream_gene_variant	MODIFIER	MAP3K7	MAP3K7	transcript	XM_038554740.1	protein_coding	-1	c.-3029G>A
chr12	49959663	C	T	PASS	upstream_gene_variant	MODIFIER	MAP3K7	MAP3K7	transcript	XM_038554741.1	protein_coding	-1	c.-3029G>A
chr12	49959663	C	T	PASS	intergenic_region	MODIFIER	MAP3K7-LOC100684448	MAP3K7-LOC100684448	intergenic_region	MAP3K7_3-LOC100684448_3		-1	n.49959663C>T
chr12	51015021	G	A	PASS	intergenic_region	MODIFIER	LOC111098361-LOC111098175	LOC111098361-LOC111098175	intergenic_region	LOC111098361_3-LOC111098175_3		-1	n.51015021G>A
chr12	52761880	C	T	PASS	intergenic_region	MODIFIER	LOC119874329-LOC119874302	LOC119874329-LOC119874302	intergenic_region	LOC119874329_3-LOC119874302_3		-1	n.52761880C>T
chr12	53528862	C	T	PASS	intergenic_region	MODIFIER	LOC111098366-LOC111098177	LOC111098366-LOC111098177	intergenic_region	LOC111098366_3-LOC111098177_3		-1	n.53528862C>T
chr12	53528930	A	C	PASS	intergenic_region	MODIFIER	LOC111098366-LOC111098177	LOC111098366-LOC111098177	intergenic_region	LOC111098366_3-LOC111098177_3		-1	n.53528930A>C
chr12	54969650	T	TA	PASS	intragenic_variant	MODIFIER	LOC119876851	LOC119876851	gene_variant	LOC119876851		-1	n.54969650_54969651insA
chr12	69460445	C	A	PASS	intergenic_region	MODIFIER	LOC111098191-LOC111098192	LOC111098191-LOC111098192	intergenic_region	LOC111098191_3-LOC111098192_3		-1	n.69460445C>A
chr13	19962990	T	C	PASS	intron_variant	MODIFIER	SNTB1	SNTB1	transcript	XM_038555424.1	protein_coding	1	c.548-47762A>G
chr13	19962990	T	C	PASS	intron_variant	MODIFIER	LOC106559625	LOC106559625	transcript	XR_005368600.1	pseudogene	2	n.136+4037T>C
chr13	46679804	A	AAG	PASS	intron_variant	MODIFIER	SCFD2	SCFD2	transcript	XM_038556084.1	protein_coding	1	c.836-7502_836-7501insCT
chr13	46679804	A	AAG	PASS	intron_variant	MODIFIER	SCFD2	SCFD2	transcript	XR_005369014.1	pseudogene	1	n.935-7502_935-7501insCT
chr13	46679804	A	AAG	PASS	intron_variant	MODIFIER	SCFD2	SCFD2	transcript	XR_005369015.1	pseudogene	1	n.935-7502_935-7501insCT
chr13	46679804	A	AAG	PASS	intron_variant	MODIFIER	SCFD2	SCFD2	transcript	XR_005369016.1	pseudogene	1	n.935-7502_935-7501insCT
chr13	46679804	A	AAG	PASS	intron_variant	MODIFIER	SCFD2	SCFD2	transcript	XM_038556085.1	protein_coding	1	c.836-7502_836-7501insCT
chr13	46679804	A	AAG	PASS	intron_variant	MODIFIER	SCFD2	SCFD2	transcript	XM_038556086.1	protein_coding	1	c.836-7502_836-7501insCT
chr13	51341566	T	TTA	PASS	intergenic_region	MODIFIER	LOC111098627-LOC111098429	LOC111098627-LOC111098429	intergenic_region	LOC111098627_3-LOC111098429_3		-1	n.51341566_51341567insTA
chr13	53514474	T	G	PASS	intron_variant	MODIFIER	ADGRL3	ADGRL3	transcript	XM_038556190.1	protein_coding	1	c.-243+12649T>G
chr13	54552679	T	G	PASS	intergenic_region	MODIFIER	LOC100683750-LOC100684189	LOC100683750-LOC100684189	intergenic_region	LOC100683750_3-LOC100684189_3		-1	n.54552679T>G
chr13	54651016	T	C	PASS	intergenic_region	MODIFIER	LOC100684189-LOC119864943	LOC100684189-LOC119864943	intergenic_region	LOC100684189_3-LOC119864943_3		-1	n.54651016T>C
chr13	54660157	G	GA	PASS	intron_variant	MODIFIER	LOC119864943	LOC119864943	transcript	XR_005368393.1	pseudogene	1	n.58+3356_58+3357insA
chr13	54697938	G	T	PASS	intron_variant	MODIFIER	LOC119864943	LOC119864943	transcript	XR_005368393.1	pseudogene	2	n.103-2651G>T
chr13	54742273	A	T	PASS	intergenic_region	MODIFIER	LOC119864943-LOC611596	LOC119864943-LOC611596	intergenic_region	LOC119864943_3-LOC611596_3		-1	n.54742273A>T
chr13	54787891	A	T	PASS	intergenic_region	MODIFIER	LOC119864943-LOC611596	LOC119864943-LOC611596	intergenic_region	LOC119864943_3-LOC611596_3		-1	n.54787891A>T
chr13	62210427	T	C	PASS	intron_variant	MODIFIER	NPFFR2	NPFFR2	transcript	XM_038555129.1	protein_coding	5	c.319+3336T>C
chr13	62210436	C	T	PASS	intron_variant	MODIFIER	NPFFR2	NPFFR2	transcript	XM_038555129.1	protein_coding	5	c.319+3345C>T
chr13	62418083	C	G	PASS	intron_variant	MODIFIER	ADAMTS3	ADAMTS3	transcript	XM_038556297.1	protein_coding	4	c.662-16501G>C
chr13	62418083	C	G	PASS	intron_variant	MODIFIER	ADAMTS3	ADAMTS3	transcript	XM_038556300.1	protein_coding	3	c.152-16501G>C
chr13	62418083	C	G	PASS	intron_variant	MODIFIER	ADAMTS3	ADAMTS3	transcript	XM_038556299.1	protein_coding	2	c.152-16501G>C
chr13	62418083	C	G	PASS	intron_variant	MODIFIER	ADAMTS3	ADAMTS3	transcript	XM_038556298.1	protein_coding	4	c.662-16501G>C
chr13	63672220	G	C	PASS	upstream_gene_variant	MODIFIER	LOC119874471	LOC119874471	transcript	XR_005369092.1	pseudogene	-1	n.-2444C>G
chr13	63672220	G	C	PASS	upstream_gene_variant	MODIFIER	LOC119874471	LOC119874471	transcript	XR_005369091.1	pseudogene	-1	n.-2847C>G
chr13	63672220	G	C	PASS	downstream_gene_variant	MODIFIER	LOC119863944	LOC119863944	transcript	XR_005369098.1	pseudogene	-1	n.*153C>G
chr13	63672220	G	C	PASS	intergenic_region	MODIFIER	LOC119874471-LOC119863944	LOC119874471-LOC119863944	intergenic_region	LOC119874471_3-LOC119863944_3		-1	n.63672220G>C
chr13	64244903	CT	C	PASS	intergenic_region	MODIFIER	LOC119865403-LOC119876955	LOC119865403-LOC119876955	intergenic_region	LOC119865403_3-LOC119876955		-1	n.64244904delT
chr14	134858	T	G	PASS	intron_variant	MODIFIER	LOC119874502_4	LOC119874502_4	transcript	XM_038556400.1	protein_coding	2	c.115-1086T>G
chr14	9363095	T	G	PASS	intron_variant	MODIFIER	GRM8	GRM8	transcript	XM_038556627.1	protein_coding	7	c.1357+51230T>G
chr14	9363095	T	G	PASS	intron_variant	MODIFIER	GRM8	GRM8	transcript	XM_038556631.1	protein_coding	7	c.1357+51230T>G
chr14	9363095	T	G	PASS	intron_variant	MODIFIER	GRM8	GRM8	transcript	XM_038556630.1	protein_coding	7	c.1357+51230T>G
chr14	9363095	T	G	PASS	intron_variant	MODIFIER	GRM8	GRM8	transcript	XM_038556629.1	protein_coding	7	c.1357+51230T>G
chr14	9363095	T	G	PASS	intron_variant	MODIFIER	GRM8	GRM8	transcript	XM_038556628.1	protein_coding	7	c.1357+51230T>G
chr14	9425487	C	CTGTG	PASS	intron_variant	MODIFIER	GRM8	GRM8	transcript	XM_038556627.1	protein_coding	7	c.1358-16942_1358-16941insTGTG
chr14	9425487	C	CTGTG	PASS	intron_variant	MODIFIER	GRM8	GRM8	transcript	XM_038556631.1	protein_coding	7	c.1358-16942_1358-16941insTGTG
chr14	9425487	C	CTGTG	PASS	intron_variant	MODIFIER	GRM8	GRM8	transcript	XM_038556630.1	protein_coding	7	c.1358-16942_1358-16941insTGTG
chr14	9425487	C	CTGTG	PASS	intron_variant	MODIFIER	GRM8	GRM8	transcript	XM_038556629.1	protein_coding	7	c.1358-16942_1358-16941insTGTG
chr14	9425487	C	CTGTG	PASS	intron_variant	MODIFIER	GRM8	GRM8	transcript	XM_038556628.1	protein_coding	7	c.1358-16942_1358-16941insTGTG
chr14	10957633	G	T	PASS	intergenic_region	MODIFIER	POT1-GPR37	POT1-GPR37	intergenic_region	POT1_3-GPR37_3		-1	n.10957633G>T
chr14	10957634	T	G	PASS	intergenic_region	MODIFIER	POT1-GPR37	POT1-GPR37	intergenic_region	POT1_3-GPR37_3		-1	n.10957634T>G
chr14	12022661	G	C	PASS	intergenic_region	MODIFIER	LOC111098737-LOC475215	LOC111098737-LOC475215	intergenic_region	LOC111098737_3-LOC475215_3		-1	n.12022661G>C
chr14	12022663	G	GCC	PASS	intergenic_region	MODIFIER	LOC111098737-LOC475215	LOC111098737-LOC475215	intergenic_region	LOC111098737_3-LOC475215_3		-1	n.12022663_12022664insCC
chr14	22955253	AAGAC	A	PASS	intron_variant	MODIFIER	LOC119866411	LOC119866411	transcript	XR_005369437.1	pseudogene	1	n.1558+29731_1558+29734delAGAC
chr14	22955253	AAGAC	A	PASS	intron_variant	MODIFIER	COL28A1	COL28A1	transcript	XM_038556895.1	protein_coding	33	c.3073-2772_3073-2769delGTCT
chr14	22955253	AAGAC	A	PASS	intron_variant	MODIFIER	LOC119866411	LOC119866411	transcript	XR_005369439.1	pseudogene	1	n.1558+29731_1558+29734delAGAC
chr14	22955253	AAGAC	A	PASS	intron_variant	MODIFIER	COL28A1	COL28A1	transcript	XM_038556896.1	protein_coding	32	c.2704-2772_2704-2769delGTCT
chr15	8677204	TAAAA	T	PASS	intron_variant	MODIFIER	ZYG11B	ZYG11B	transcript	XM_038557995.1	protein_coding	3	c.925-3818_925-3815delTTTT
chr15	8677204	TAAAA	T	PASS	intron_variant	MODIFIER	ZYG11B	ZYG11B	transcript	XM_038557997.1	protein_coding	3	c.925-3818_925-3815delTTTT
chr15	8677204	TAAAA	T	PASS	intron_variant	MODIFIER	ZYG11B	ZYG11B	transcript	XM_038557996.1	protein_coding	3	c.925-3818_925-3815delTTTT
chr15	8771798	A	G	PASS	upstream_gene_variant	MODIFIER	LOC119869305	LOC119869305	transcript	XM_038557634.1	protein_coding	-1	c.-3417A>G
chr15	8771798	A	G	PASS	intergenic_region	MODIFIER	COA7-LOC119869305	COA7-LOC119869305	intergenic_region	COA7_3-LOC119869305_3		-1	n.8771798A>G
chr15	9055746	G	GGAAT	PASS	3_prime_UTR_variant	MODIFIER	CC2D1B	CC2D1B	transcript	XM_038558019.1	protein_coding	25	c.*1571_*1574dupAATG
chr15	9055746	G	GGAAT	PASS	3_prime_UTR_variant	MODIFIER	CC2D1B	CC2D1B	transcript	XM_038558023.1	protein_coding	25	c.*1571_*1574dupAATG
chr15	9055746	G	GGAAT	PASS	3_prime_UTR_variant	MODIFIER	CC2D1B	CC2D1B	transcript	XM_038558020.1	protein_coding	26	c.*1571_*1574dupAATG
chr15	9055746	G	GGAAT	PASS	3_prime_UTR_variant	MODIFIER	CC2D1B	CC2D1B	transcript	XM_038558024.1	protein_coding	23	c.*1571_*1574dupAATG
chr15	9055746	G	GGAAT	PASS	3_prime_UTR_variant	MODIFIER	CC2D1B	CC2D1B	transcript	XM_038558021.1	protein_coding	25	c.*1571_*1574dupAATG
chr15	9055746	G	GGAAT	PASS	3_prime_UTR_variant	MODIFIER	CC2D1B	CC2D1B	transcript	XM_038558022.1	protein_coding	25	c.*1571_*1574dupAATG
chr15	9055746	G	GGAAT	PASS	downstream_gene_variant	MODIFIER	ZFYVE9	ZFYVE9	transcript	XM_038558013.1	protein_coding	-1	c.*3387_*3390dupATTC
chr15	9055746	G	GGAAT	PASS	downstream_gene_variant	MODIFIER	ZFYVE9	ZFYVE9	transcript	XM_038558014.1	protein_coding	-1	c.*3387_*3390dupATTC
chr15	10004613	G	A	PASS	upstream_gene_variant	MODIFIER	LOC111098970	LOC111098970	transcript	XR_005370231.1	pseudogene	-1	n.-188G>A
chr15	10004613	G	A	PASS	upstream_gene_variant	MODIFIER	LOC111098970	LOC111098970	transcript	XR_005370229.1	pseudogene	-1	n.-1782G>A
chr15	10004613	G	A	PASS	upstream_gene_variant	MODIFIER	LOC111098970	LOC111098970	transcript	XR_005370230.1	pseudogene	-1	n.-1782G>A
chr15	10004613	G	A	PASS	upstream_gene_variant	MODIFIER	LOC111098970	LOC111098970	transcript	XR_005370232.1	pseudogene	-1	n.-1782G>A
chr15	10004613	G	A	PASS	intron_variant	MODIFIER	RNF11	RNF11	transcript	XM_038558069.1	protein_coding	1	c.124-2360C>T
chr15	10004613	G	A	PASS	intron_variant	MODIFIER	RNF11	RNF11	transcript	XM_038558070.1	protein_coding	1	c.49-2360C>T
chr15	10547317	TC	T	PASS	intron_variant	MODIFIER	FAF1	FAF1	transcript	XM_038558076.1	protein_coding	8	c.741+7602delC
chr15	10547317	TC	T	PASS	intron_variant	MODIFIER	FAF1	FAF1	transcript	XM_038558075.1	protein_coding	8	c.726+7602delC
chr15	10785207	G	A	PASS	intergenic_region	MODIFIER	DMRTA2-LOC119869345	DMRTA2-LOC119869345	intergenic_region	DMRTA2_3-LOC119869345_3		-1	n.10785207G>A
chr15	11440473	C	A	PASS	intron_variant	MODIFIER	AGBL4	AGBL4	transcript	XM_038558086.1	protein_coding	3	c.282+53785C>A
chr15	11440473	C	A	PASS	intron_variant	MODIFIER	AGBL4	AGBL4	transcript	XM_038558098.1	protein_coding	3	c.282+53785C>A
chr15	11440473	C	A	PASS	intron_variant	MODIFIER	AGBL4	AGBL4	transcript	XM_038558102.1	protein_coding	3	c.282+53785C>A
chr15	11440473	C	A	PASS	intron_variant	MODIFIER	AGBL4	AGBL4	transcript	XM_038558092.1	protein_coding	3	c.282+53785C>A
chr15	11440473	C	A	PASS	intron_variant	MODIFIER	AGBL4	AGBL4	transcript	XM_038558088.1	protein_coding	3	c.282+53785C>A
chr15	11440473	C	A	PASS	intron_variant	MODIFIER	AGBL4	AGBL4	transcript	XM_038558094.1	protein_coding	3	c.282+53785C>A
chr15	11440473	C	A	PASS	intron_variant	MODIFIER	AGBL4	AGBL4	transcript	XM_038558087.1	protein_coding	3	c.282+53785C>A
chr15	11440473	C	A	PASS	intron_variant	MODIFIER	AGBL4	AGBL4	transcript	XM_038558090.1	protein_coding	3	c.282+53785C>A
chr15	11440473	C	A	PASS	intron_variant	MODIFIER	AGBL4	AGBL4	transcript	XM_038558091.1	protein_coding	3	c.282+53785C>A
chr15	11440473	C	A	PASS	intron_variant	MODIFIER	AGBL4	AGBL4	transcript	XM_038558096.1	protein_coding	3	c.282+53785C>A
chr15	11440473	C	A	PASS	intron_variant	MODIFIER	AGBL4	AGBL4	transcript	XM_038558097.1	protein_coding	3	c.282+53785C>A
chr15	11440473	C	A	PASS	intron_variant	MODIFIER	AGBL4	AGBL4	transcript	XM_038558089.1	protein_coding	1	c.120+197118C>A
chr15	11554196	T	C	PASS	intron_variant	MODIFIER	AGBL4	AGBL4	transcript	XM_038558086.1	protein_coding	3	c.282+167508T>C
chr15	11554196	T	C	PASS	intron_variant	MODIFIER	AGBL4	AGBL4	transcript	XM_038558098.1	protein_coding	3	c.282+167508T>C
chr15	11554196	T	C	PASS	intron_variant	MODIFIER	AGBL4	AGBL4	transcript	XM_038558102.1	protein_coding	3	c.282+167508T>C
chr15	11554196	T	C	PASS	intron_variant	MODIFIER	AGBL4	AGBL4	transcript	XM_038558092.1	protein_coding	3	c.282+167508T>C
chr15	11554196	T	C	PASS	intron_variant	MODIFIER	AGBL4	AGBL4	transcript	XM_038558088.1	protein_coding	3	c.282+167508T>C
chr15	11554196	T	C	PASS	intron_variant	MODIFIER	AGBL4	AGBL4	transcript	XM_038558094.1	protein_coding	3	c.282+167508T>C
chr15	11554196	T	C	PASS	intron_variant	MODIFIER	AGBL4	AGBL4	transcript	XM_038558087.1	protein_coding	3	c.282+167508T>C
chr15	11554196	T	C	PASS	intron_variant	MODIFIER	AGBL4	AGBL4	transcript	XM_038558090.1	protein_coding	3	c.282+167508T>C
chr15	11554196	T	C	PASS	intron_variant	MODIFIER	AGBL4	AGBL4	transcript	XM_038558091.1	protein_coding	3	c.282+167508T>C
chr15	11554196	T	C	PASS	intron_variant	MODIFIER	AGBL4	AGBL4	transcript	XM_038558096.1	protein_coding	3	c.282+167508T>C
chr15	11554196	T	C	PASS	intron_variant	MODIFIER	AGBL4	AGBL4	transcript	XM_038558097.1	protein_coding	3	c.282+167508T>C
chr15	11554196	T	C	PASS	intron_variant	MODIFIER	AGBL4	AGBL4	transcript	XM_038558089.1	protein_coding	1	c.121-282926T>C
chr15	11995721	T	C	PASS	intron_variant	MODIFIER	AGBL4	AGBL4	transcript	XM_038558086.1	protein_coding	4	c.378-41323T>C
chr15	11995721	T	C	PASS	intron_variant	MODIFIER	LOC119868272	LOC119868272	transcript	XR_005370237.1	pseudogene	2	n.249-1442A>G
chr15	11995721	T	C	PASS	intron_variant	MODIFIER	AGBL4	AGBL4	transcript	XM_038558098.1	protein_coding	4	c.378-41323T>C
chr15	11995721	T	C	PASS	intron_variant	MODIFIER	AGBL4	AGBL4	transcript	XM_038558102.1	protein_coding	4	c.378-41323T>C
chr15	11995721	T	C	PASS	intron_variant	MODIFIER	AGBL4	AGBL4	transcript	XM_038558092.1	protein_coding	4	c.378-41323T>C
chr15	11995721	T	C	PASS	intron_variant	MODIFIER	AGBL4	AGBL4	transcript	XM_038558088.1	protein_coding	4	c.378-41323T>C
chr15	11995721	T	C	PASS	intron_variant	MODIFIER	AGBL4	AGBL4	transcript	XM_038558094.1	protein_coding	4	c.378-41323T>C
chr15	11995721	T	C	PASS	intron_variant	MODIFIER	AGBL4	AGBL4	transcript	XM_038558087.1	protein_coding	4	c.378-41323T>C
chr15	11995721	T	C	PASS	intron_variant	MODIFIER	AGBL4	AGBL4	transcript	XM_038558090.1	protein_coding	4	c.378-41323T>C
chr15	11995721	T	C	PASS	intron_variant	MODIFIER	AGBL4	AGBL4	transcript	XM_038558091.1	protein_coding	4	c.378-41323T>C
chr15	11995721	T	C	PASS	intron_variant	MODIFIER	AGBL4	AGBL4	transcript	XM_038558096.1	protein_coding	4	c.378-41323T>C
chr15	11995721	T	C	PASS	intron_variant	MODIFIER	AGBL4	AGBL4	transcript	XM_038558097.1	protein_coding	4	c.378-41323T>C
chr15	11995721	T	C	PASS	intron_variant	MODIFIER	AGBL4	AGBL4	transcript	XM_038558089.1	protein_coding	2	c.216-41323T>C
chr15	11995721	T	C	PASS	intron_variant	MODIFIER	AGBL4	AGBL4	transcript	XM_038558093.1	protein_coding	2	c.102-41323T>C
chr15	11995721	T	C	PASS	intron_variant	MODIFIER	LOC119868272	LOC119868272	transcript	XR_005370238.1	pseudogene	2	n.214-1442A>G
chr15	12032466	A	G	PASS	intron_variant	MODIFIER	AGBL4	AGBL4	transcript	XM_038558086.1	protein_coding	4	c.378-4578A>G
chr15	12032466	A	G	PASS	intron_variant	MODIFIER	AGBL4	AGBL4	transcript	XM_038558098.1	protein_coding	4	c.378-4578A>G
chr15	12032466	A	G	PASS	intron_variant	MODIFIER	AGBL4	AGBL4	transcript	XM_038558102.1	protein_coding	4	c.378-4578A>G
chr15	12032466	A	G	PASS	intron_variant	MODIFIER	AGBL4	AGBL4	transcript	XM_038558092.1	protein_coding	4	c.378-4578A>G
chr15	12032466	A	G	PASS	intron_variant	MODIFIER	AGBL4	AGBL4	transcript	XM_038558088.1	protein_coding	4	c.378-4578A>G
chr15	12032466	A	G	PASS	intron_variant	MODIFIER	AGBL4	AGBL4	transcript	XM_038558094.1	protein_coding	4	c.378-4578A>G
chr15	12032466	A	G	PASS	intron_variant	MODIFIER	AGBL4	AGBL4	transcript	XM_038558087.1	protein_coding	4	c.378-4578A>G
chr15	12032466	A	G	PASS	intron_variant	MODIFIER	AGBL4	AGBL4	transcript	XM_038558090.1	protein_coding	4	c.378-4578A>G
chr15	12032466	A	G	PASS	intron_variant	MODIFIER	AGBL4	AGBL4	transcript	XM_038558091.1	protein_coding	4	c.378-4578A>G
chr15	12032466	A	G	PASS	intron_variant	MODIFIER	AGBL4	AGBL4	transcript	XM_038558096.1	protein_coding	4	c.378-4578A>G
chr15	12032466	A	G	PASS	intron_variant	MODIFIER	AGBL4	AGBL4	transcript	XM_038558097.1	protein_coding	4	c.378-4578A>G
chr15	12032466	A	G	PASS	intron_variant	MODIFIER	AGBL4	AGBL4	transcript	XM_038558089.1	protein_coding	2	c.216-4578A>G
chr15	12032466	A	G	PASS	intron_variant	MODIFIER	AGBL4	AGBL4	transcript	XM_038558093.1	protein_coding	2	c.102-4578A>G
chr15	12246046	C	T	PASS	intron_variant	MODIFIER	AGBL4	AGBL4	transcript	XM_038558086.1	protein_coding	6	c.634+39756C>T
chr15	12246046	C	T	PASS	intron_variant	MODIFIER	AGBL4	AGBL4	transcript	XM_038558098.1	protein_coding	6	c.634+39756C>T
chr15	12246046	C	T	PASS	intron_variant	MODIFIER	AGBL4	AGBL4	transcript	XM_038558102.1	protein_coding	6	c.634+39756C>T
chr15	12246046	C	T	PASS	intron_variant	MODIFIER	AGBL4	AGBL4	transcript	XM_038558092.1	protein_coding	6	c.634+39756C>T
chr15	12246046	C	T	PASS	intron_variant	MODIFIER	AGBL4	AGBL4	transcript	XM_038558088.1	protein_coding	6	c.634+39756C>T
chr15	12246046	C	T	PASS	intron_variant	MODIFIER	AGBL4	AGBL4	transcript	XM_038558094.1	protein_coding	6	c.634+39756C>T
chr15	12246046	C	T	PASS	intron_variant	MODIFIER	AGBL4	AGBL4	transcript	XM_038558087.1	protein_coding	6	c.634+39756C>T
chr15	12246046	C	T	PASS	intron_variant	MODIFIER	AGBL4	AGBL4	transcript	XM_038558090.1	protein_coding	6	c.634+39756C>T
chr15	12246046	C	T	PASS	intron_variant	MODIFIER	AGBL4	AGBL4	transcript	XM_038558091.1	protein_coding	6	c.634+39756C>T
chr15	12246046	C	T	PASS	intron_variant	MODIFIER	AGBL4	AGBL4	transcript	XM_038558096.1	protein_coding	6	c.634+39756C>T
chr15	12246046	C	T	PASS	intron_variant	MODIFIER	AGBL4	AGBL4	transcript	XM_038558097.1	protein_coding	6	c.634+39756C>T
chr15	12246046	C	T	PASS	intron_variant	MODIFIER	AGBL4	AGBL4	transcript	XM_038558089.1	protein_coding	4	c.472+39756C>T
chr15	12246046	C	T	PASS	intron_variant	MODIFIER	AGBL4	AGBL4	transcript	XM_038558093.1	protein_coding	4	c.358+39756C>T
chr15	16804522	AAAG	A	PASS	intergenic_region	MODIFIER	PTPRF-LOC106559759	PTPRF-LOC106559759	intergenic_region	PTPRF_3-LOC106559759_3		-1	n.16804523_16804525delAAG
chr15	19734535	G	A	PASS	intragenic_variant	MODIFIER	LOC106559764	LOC106559764	gene_variant	LOC106559764_3		-1	n.19734535G>A
chr15	21420245	C	T	PASS	non_coding_transcript_exon_variant	MODIFIER	LOC102155796	LOC102155796	transcript	XR_005370390.1	pseudogene	5	n.3584C>T
chr15	21420245	C	T	PASS	non_coding_transcript_exon_variant	MODIFIER	LOC102155796	LOC102155796	transcript	XR_005370391.1	pseudogene	5	n.3484C>T
chr15	22771069	A	C	PASS	intergenic_region	MODIFIER	LOC111098888-OTOGL	LOC111098888-OTOGL	intergenic_region	LOC111098888_3-OTOGL_3		-1	n.22771069A>C
chr15	23576198	G	GAA	PASS	upstream_gene_variant	MODIFIER	ACSS3	ACSS3	transcript	XM_038558560.1	protein_coding	-1	c.-418_-417insAA
chr15	23576198	G	GAA	PASS	upstream_gene_variant	MODIFIER	ACSS3	ACSS3	transcript	XM_038558561.1	protein_coding	-1	c.-418_-417insAA
chr15	23576198	G	GAA	PASS	intergenic_region	MODIFIER	LIN7A-ACSS3	LIN7A-ACSS3	intergenic_region	LIN7A_3-ACSS3_3		-1	n.23576198_23576199insAA
chr15	23576199	GCGGCCC	G	PASS	upstream_gene_variant	MODIFIER	ACSS3	ACSS3	transcript	XM_038558560.1	protein_coding	-1	c.-416_-411delCGGCCC
chr15	23576199	GCGGCCC	G	PASS	upstream_gene_variant	MODIFIER	ACSS3	ACSS3	transcript	XM_038558561.1	protein_coding	-1	c.-416_-411delCGGCCC
chr15	23576199	GCGGCCC	G	PASS	intergenic_region	MODIFIER	LIN7A-ACSS3	LIN7A-ACSS3	intergenic_region	LIN7A_3-ACSS3_3		-1	n.23576200_23576205delCGGCCC
chr16	2707480	AATAG	A	PASS	intron_variant	MODIFIER	CNTNAP2	CNTNAP2	transcript	XM_038559273.1	protein_coding	11	c.1777+12849_1777+12852delCTAT
chr16	19512131	C	G	PASS	downstream_gene_variant	MODIFIER	LOC102155425	LOC102155425	transcript	XR_005371066.1	pseudogene	-1	n.*4150C>G
chr16	19512131	C	G	PASS	downstream_gene_variant	MODIFIER	LOC102155425	LOC102155425	transcript	XR_005371065.1	pseudogene	-1	n.*4578C>G
chr16	19512131	C	G	PASS	downstream_gene_variant	MODIFIER	LOC102155425	LOC102155425	transcript	XR_005371064.1	pseudogene	-1	n.*4578C>G
chr16	19512131	C	G	PASS	intergenic_region	MODIFIER	LOC102155425-LOC119869530	LOC102155425-LOC119869530	intergenic_region	LOC102155425_3-LOC119869530_3		-1	n.19512131C>G
chr16	22200447	G	A	PASS	intron_variant	MODIFIER	PSD3	PSD3	transcript	XM_038559855.1	protein_coding	12	c.2746+41062C>T
chr16	22200447	G	A	PASS	intron_variant	MODIFIER	PSD3	PSD3	transcript	XM_038559856.1	protein_coding	11	c.2674+41062C>T
chr16	22200447	G	A	PASS	intron_variant	MODIFIER	PSD3	PSD3	transcript	XM_038559857.1	protein_coding	12	c.2746+41062C>T
chr16	22200447	G	A	PASS	intron_variant	MODIFIER	PSD3	PSD3	transcript	XR_005371404.1	pseudogene	12	n.3125+41062C>T
chr16	22360314	C	T	PASS	intron_variant	MODIFIER	PSD3	PSD3	transcript	XM_038559855.1	protein_coding	9	c.2436+9693G>A
chr16	22360314	C	T	PASS	intron_variant	MODIFIER	PSD3	PSD3	transcript	XM_038559856.1	protein_coding	9	c.2436+9693G>A
chr16	22360314	C	T	PASS	intron_variant	MODIFIER	PSD3	PSD3	transcript	XM_038559857.1	protein_coding	9	c.2436+9693G>A
chr16	22360314	C	T	PASS	intron_variant	MODIFIER	PSD3	PSD3	transcript	XR_005371404.1	pseudogene	9	n.2815+9693G>A
chr16	22408062	C	T	PASS	intron_variant	MODIFIER	PSD3	PSD3	transcript	XM_038559855.1	protein_coding	4	c.1899-5700G>A
chr16	22408062	C	T	PASS	intron_variant	MODIFIER	PSD3	PSD3	transcript	XM_038559856.1	protein_coding	4	c.1899-5700G>A
chr16	22408062	C	T	PASS	intron_variant	MODIFIER	PSD3	PSD3	transcript	XM_038559857.1	protein_coding	4	c.1899-5700G>A
chr16	22408062	C	T	PASS	intron_variant	MODIFIER	PSD3	PSD3	transcript	XR_005371404.1	pseudogene	4	n.2278-5700G>A
chr16	22570210	G	A	PASS	intron_variant	MODIFIER	PSD3	PSD3	transcript	XM_038559855.1	protein_coding	1	c.310-57739C>T
chr16	22570210	G	A	PASS	intron_variant	MODIFIER	PSD3	PSD3	transcript	XM_038559856.1	protein_coding	1	c.310-57739C>T
chr16	22570210	G	A	PASS	intron_variant	MODIFIER	PSD3	PSD3	transcript	XM_038559857.1	protein_coding	1	c.310-57739C>T
chr16	22570210	G	A	PASS	intron_variant	MODIFIER	PSD3	PSD3	transcript	XR_005371404.1	pseudogene	1	n.689-57739C>T
chr16	22937504	G	A	PASS	intron_variant	MODIFIER	SH2D4A	SH2D4A	transcript	XM_038559859.1	protein_coding	8	c.1049-7055G>A
chr16	22937504	G	A	PASS	intron_variant	MODIFIER	SH2D4A	SH2D4A	transcript	XM_038559860.1	protein_coding	8	c.1049-7055G>A
chr16	22937504	G	A	PASS	intron_variant	MODIFIER	SH2D4A	SH2D4A	transcript	XM_038559861.1	protein_coding	8	c.1049-7055G>A
chr16	22937504	G	A	PASS	intron_variant	MODIFIER	SH2D4A	SH2D4A	transcript	XM_038559862.1	protein_coding	7	c.968-7055G>A
chr16	23221360	T	C	PASS	intron_variant	MODIFIER	CSGALNACT1	CSGALNACT1	transcript	XM_038559869.1	protein_coding	2	c.-718-50813A>G
chr16	23221360	T	C	PASS	intron_variant	MODIFIER	CSGALNACT1	CSGALNACT1	transcript	XM_038559868.1	protein_coding	2	c.-718-50813A>G
chr16	23221360	T	C	PASS	intron_variant	MODIFIER	CSGALNACT1	CSGALNACT1	transcript	XM_038559867.1	protein_coding	2	c.-718-50813A>G
chr16	23221360	T	C	PASS	intron_variant	MODIFIER	CSGALNACT1	CSGALNACT1	transcript	XM_038559871.1	protein_coding	1	c.-718-50813A>G
chr16	23221360	T	C	PASS	intron_variant	MODIFIER	CSGALNACT1	CSGALNACT1	transcript	XM_038559866.1	protein_coding	2	c.-718-50813A>G
chr16	23221360	T	C	PASS	intron_variant	MODIFIER	CSGALNACT1	CSGALNACT1	transcript	XM_038559873.1	protein_coding	2	c.-622-50813A>G
chr16	23221360	T	C	PASS	intron_variant	MODIFIER	CSGALNACT1	CSGALNACT1	transcript	XM_038559883.1	protein_coding	2	c.-488-50813A>G
chr16	23221360	T	C	PASS	intragenic_variant	MODIFIER	LOC119877062	LOC119877062	gene_variant	LOC119877062		-1	n.23221360T>C
chr16	23221362	A	G	PASS	intron_variant	MODIFIER	CSGALNACT1	CSGALNACT1	transcript	XM_038559869.1	protein_coding	2	c.-718-50815T>C
chr16	23221362	A	G	PASS	intron_variant	MODIFIER	CSGALNACT1	CSGALNACT1	transcript	XM_038559868.1	protein_coding	2	c.-718-50815T>C
chr16	23221362	A	G	PASS	intron_variant	MODIFIER	CSGALNACT1	CSGALNACT1	transcript	XM_038559867.1	protein_coding	2	c.-718-50815T>C
chr16	23221362	A	G	PASS	intron_variant	MODIFIER	CSGALNACT1	CSGALNACT1	transcript	XM_038559871.1	protein_coding	1	c.-718-50815T>C
chr16	23221362	A	G	PASS	intron_variant	MODIFIER	CSGALNACT1	CSGALNACT1	transcript	XM_038559866.1	protein_coding	2	c.-718-50815T>C
chr16	23221362	A	G	PASS	intron_variant	MODIFIER	CSGALNACT1	CSGALNACT1	transcript	XM_038559873.1	protein_coding	2	c.-622-50815T>C
chr16	23221362	A	G	PASS	intron_variant	MODIFIER	CSGALNACT1	CSGALNACT1	transcript	XM_038559883.1	protein_coding	2	c.-488-50815T>C
chr16	23221362	A	G	PASS	intragenic_variant	MODIFIER	LOC119877062	LOC119877062	gene_variant	LOC119877062		-1	n.23221362A>G
chr16	23720944	G	C	PASS	intergenic_region	MODIFIER	THAP1-CHRNA6	THAP1-CHRNA6	intergenic_region	THAP1_3-CHRNA6_3		-1	n.23720944G>C
chr16	24119320	A	G	PASS	intron_variant	MODIFIER	IKBKB	IKBKB	transcript	XM_038559936.1	protein_coding	5	c.389-2660T>C
chr16	24119320	A	G	PASS	intron_variant	MODIFIER	LOC119869523	LOC119869523	transcript	XR_005371414.1	pseudogene	3	n.542-3037A>G
chr16	24119320	A	G	PASS	intron_variant	MODIFIER	IKBKB	IKBKB	transcript	XM_038559940.1	protein_coding	5	c.197-2660T>C
chr16	24119320	A	G	PASS	intron_variant	MODIFIER	IKBKB	IKBKB	transcript	XM_038559939.1	protein_coding	6	c.212-2660T>C
chr16	24119320	A	G	PASS	intron_variant	MODIFIER	IKBKB	IKBKB	transcript	XM_038559937.1	protein_coding	5	c.389-2660T>C
chr16	24119320	A	G	PASS	intron_variant	MODIFIER	IKBKB	IKBKB	transcript	XM_038559938.1	protein_coding	6	c.212-2660T>C
chr16	29185094	A	AT	PASS	intron_variant	MODIFIER	KCNU1	KCNU1	transcript	XM_038560118.1	protein_coding	7	c.685-705_685-704insA
chr16	29185094	A	AT	PASS	intron_variant	MODIFIER	KCNU1	KCNU1	transcript	XM_038560121.1	protein_coding	7	c.685-705_685-704insA
chr16	29185094	A	AT	PASS	intron_variant	MODIFIER	KCNU1	KCNU1	transcript	XM_038560119.1	protein_coding	7	c.685-705_685-704insA
chr16	29185094	A	AT	PASS	intron_variant	MODIFIER	KCNU1	KCNU1	transcript	XM_038560120.1	protein_coding	7	c.685-1784_685-1783insA
chr16	29185094	A	AT	PASS	intron_variant	MODIFIER	KCNU1	KCNU1	transcript	XM_038560122.1	protein_coding	7	c.685-705_685-704insA
chr16	29185094	A	AT	PASS	intron_variant	MODIFIER	KCNU1	KCNU1	transcript	XR_005371468.1	pseudogene	7	n.743-705_743-704insA
chr16	29418708	A	ATTT	PASS	intron_variant	MODIFIER	LOC111090287	LOC111090287	transcript	XR_005371469.1	pseudogene	1	n.168+1039_168+1040insAAA
chr16	29445760	C	T	PASS	intergenic_region	MODIFIER	LOC111090287-LOC119869635	LOC111090287-LOC119869635	intergenic_region	LOC111090287_3-LOC119869635_3		-1	n.29445760C>T
chr16	29445834	G	A	PASS	intergenic_region	MODIFIER	LOC111090287-LOC119869635	LOC111090287-LOC119869635	intergenic_region	LOC111090287_3-LOC119869635_3		-1	n.29445834G>A
chr16	29447217	C	A	PASS	intergenic_region	MODIFIER	LOC111090287-LOC119869635	LOC111090287-LOC119869635	intergenic_region	LOC111090287_3-LOC119869635_3		-1	n.29447217C>A
chr16	29451003	A	T	PASS	intergenic_region	MODIFIER	LOC111090287-LOC119869635	LOC111090287-LOC119869635	intergenic_region	LOC111090287_3-LOC119869635_3		-1	n.29451003A>T
chr16	29454389	C	A	PASS	intergenic_region	MODIFIER	LOC111090287-LOC119869635	LOC111090287-LOC119869635	intergenic_region	LOC111090287_3-LOC119869635_3		-1	n.29454389C>A
chr16	29457311	T	G	PASS	intergenic_region	MODIFIER	LOC111090287-LOC119869635	LOC111090287-LOC119869635	intergenic_region	LOC111090287_3-LOC119869635_3		-1	n.29457311T>G
chr16	29457321	T	G	PASS	intergenic_region	MODIFIER	LOC111090287-LOC119869635	LOC111090287-LOC119869635	intergenic_region	LOC111090287_3-LOC119869635_3		-1	n.29457321T>G
chr16	29483908	A	C	PASS	upstream_gene_variant	MODIFIER	LOC119869635	LOC119869635	transcript	XR_005371081.1	pseudogene	-1	n.-3348A>C
chr16	29483908	A	C	PASS	intergenic_region	MODIFIER	LOC111090287-LOC119869635	LOC111090287-LOC119869635	intergenic_region	LOC111090287_3-LOC119869635_3		-1	n.29483908A>C
chr16	29505656	T	A	PASS	intergenic_region	MODIFIER	LOC119869635-LOC111090288	LOC119869635-LOC111090288	intergenic_region	LOC119869635_3-LOC111090288_3		-1	n.29505656T>A
chr16	29544757	G	A	PASS	intergenic_region	MODIFIER	LOC119869635-LOC111090288	LOC119869635-LOC111090288	intergenic_region	LOC119869635_3-LOC111090288_3		-1	n.29544757G>A
chr16	29555693	T	A	PASS	intergenic_region	MODIFIER	LOC119869635-LOC111090288	LOC119869635-LOC111090288	intergenic_region	LOC119869635_3-LOC111090288_3		-1	n.29555693T>A
chr16	29593854	G	T	PASS	intergenic_region	MODIFIER	LOC119869635-LOC111090288	LOC119869635-LOC111090288	intergenic_region	LOC119869635_3-LOC111090288_3		-1	n.29593854G>T
chr16	29609398	A	G	PASS	intergenic_region	MODIFIER	LOC119869635-LOC111090288	LOC119869635-LOC111090288	intergenic_region	LOC119869635_3-LOC111090288_3		-1	n.29609398A>G
chr16	29625760	A	AT	PASS	intergenic_region	MODIFIER	LOC119869635-LOC111090288	LOC119869635-LOC111090288	intergenic_region	LOC119869635_3-LOC111090288_3		-1	n.29625760_29625761insT
chr16	29661469	C	T	PASS	intergenic_region	MODIFIER	LOC119869635-LOC111090288	LOC119869635-LOC111090288	intergenic_region	LOC119869635_3-LOC111090288_3		-1	n.29661469C>T
chr16	29665672	G	A	PASS	intergenic_region	MODIFIER	LOC119869635-LOC111090288	LOC119869635-LOC111090288	intergenic_region	LOC119869635_3-LOC111090288_3		-1	n.29665672G>A
chr16	29680665	AAGAAGGAAAGAAAGAAAGAAAGAAAGAAAGAAAGAAAGAAAGAAAGAAAGAAAGAAAG	A	PASS	intergenic_region	MODIFIER	LOC119869635-LOC111090288	LOC119869635-LOC111090288	intergenic_region	LOC119869635_3-LOC111090288_3		-1	n.29680666_29680723delAGAAGGAAAGAAAGAAAGAAAGAAAGAAAGAAAGAAAGAAAGAAAGAAAGAAAGAAAG
chr16	29700245	A	T	PASS	intergenic_region	MODIFIER	LOC119869635-LOC111090288	LOC119869635-LOC111090288	intergenic_region	LOC119869635_3-LOC111090288_3		-1	n.29700245A>T
chr16	29746490	C	T	PASS	intergenic_region	MODIFIER	LOC119869635-LOC111090288	LOC119869635-LOC111090288	intergenic_region	LOC119869635_3-LOC111090288_3		-1	n.29746490C>T
chr16	29813825	T	A	PASS	intergenic_region	MODIFIER	LOC111090288-UNC5D	LOC111090288-UNC5D	intergenic_region	LOC111090288_3-UNC5D_3		-1	n.29813825T>A
chr16	29966977	CAGG	C	PASS	intron_variant	MODIFIER	UNC5D	UNC5D	transcript	XM_038560123.1	protein_coding	15	c.2329-498_2329-496delCCT
chr16	29966977	CAGG	C	PASS	intron_variant	MODIFIER	UNC5D	UNC5D	transcript	XM_038560124.1	protein_coding	14	c.2314-498_2314-496delCCT
chr16	29966977	CAGG	C	PASS	intron_variant	MODIFIER	UNC5D	UNC5D	transcript	XM_038560126.1	protein_coding	13	c.2281-498_2281-496delCCT
chr16	29966977	CAGG	C	PASS	intron_variant	MODIFIER	UNC5D	UNC5D	transcript	XM_038560125.1	protein_coding	15	c.2290-498_2290-496delCCT
chr16	29966977	CAGG	C	PASS	intron_variant	MODIFIER	UNC5D	UNC5D	transcript	XM_038560127.1	protein_coding	14	c.2275-498_2275-496delCCT
chr16	29966977	CAGG	C	PASS	intron_variant	MODIFIER	UNC5D	UNC5D	transcript	XM_038560128.1	protein_coding	14	c.2161-498_2161-496delCCT
chr16	29966977	CAGG	C	PASS	intron_variant	MODIFIER	UNC5D	UNC5D	transcript	XM_038560129.1	protein_coding	13	c.2146-498_2146-496delCCT
chr16	29966977	CAGG	C	PASS	intron_variant	MODIFIER	UNC5D	UNC5D	transcript	XM_038560130.1	protein_coding	12	c.2113-498_2113-496delCCT
chr16	29966977	CAGG	C	PASS	intron_variant	MODIFIER	UNC5D	UNC5D	transcript	XM_038560132.1	protein_coding	13	c.2107-498_2107-496delCCT
chr16	30000829	T	C	PASS	intron_variant	MODIFIER	UNC5D	UNC5D	transcript	XM_038560123.1	protein_coding	12	c.1781+1321A>G
chr16	30000829	T	C	PASS	intron_variant	MODIFIER	UNC5D	UNC5D	transcript	XM_038560124.1	protein_coding	11	c.1766+1321A>G
chr16	30000829	T	C	PASS	intron_variant	MODIFIER	UNC5D	UNC5D	transcript	XM_038560126.1	protein_coding	10	c.1733+1321A>G
chr16	30000829	T	C	PASS	intron_variant	MODIFIER	UNC5D	UNC5D	transcript	XM_038560125.1	protein_coding	12	c.1742+1321A>G
chr16	30000829	T	C	PASS	intron_variant	MODIFIER	UNC5D	UNC5D	transcript	XM_038560127.1	protein_coding	11	c.1727+1321A>G
chr16	30000829	T	C	PASS	intron_variant	MODIFIER	UNC5D	UNC5D	transcript	XM_038560128.1	protein_coding	11	c.1613+1321A>G
chr16	30000829	T	C	PASS	intron_variant	MODIFIER	UNC5D	UNC5D	transcript	XM_038560129.1	protein_coding	10	c.1598+1321A>G
chr16	30000829	T	C	PASS	intron_variant	MODIFIER	UNC5D	UNC5D	transcript	XM_038560130.1	protein_coding	9	c.1565+1321A>G
chr16	30000829	T	C	PASS	intron_variant	MODIFIER	UNC5D	UNC5D	transcript	XM_038560132.1	protein_coding	10	c.1559+1321A>G
chr16	30266898	G	GAGAGAGGCAGAGACAC	PASS	intron_variant	MODIFIER	UNC5D	UNC5D	transcript	XM_038560123.1	protein_coding	1	c.104-100091_104-100090insGTGTCTCTGCCTCTCT
chr16	30266898	G	GAGAGAGGCAGAGACAC	PASS	intron_variant	MODIFIER	UNC5D	UNC5D	transcript	XM_038560124.1	protein_coding	1	c.104-100091_104-100090insGTGTCTCTGCCTCTCT
chr16	30266898	G	GAGAGAGGCAGAGACAC	PASS	intron_variant	MODIFIER	UNC5D	UNC5D	transcript	XM_038560126.1	protein_coding	1	c.104-100091_104-100090insGTGTCTCTGCCTCTCT
chr16	30266898	G	GAGAGAGGCAGAGACAC	PASS	intron_variant	MODIFIER	UNC5D	UNC5D	transcript	XM_038560125.1	protein_coding	1	c.104-100091_104-100090insGTGTCTCTGCCTCTCT
chr16	30266898	G	GAGAGAGGCAGAGACAC	PASS	intron_variant	MODIFIER	UNC5D	UNC5D	transcript	XM_038560127.1	protein_coding	1	c.104-100091_104-100090insGTGTCTCTGCCTCTCT
chr16	30266898	G	GAGAGAGGCAGAGACAC	PASS	intron_variant	MODIFIER	UNC5D	UNC5D	transcript	XM_038560128.1	protein_coding	1	c.104-100091_104-100090insGTGTCTCTGCCTCTCT
chr16	30266898	G	GAGAGAGGCAGAGACAC	PASS	intron_variant	MODIFIER	UNC5D	UNC5D	transcript	XM_038560129.1	protein_coding	1	c.104-100091_104-100090insGTGTCTCTGCCTCTCT
chr16	30266898	G	GAGAGAGGCAGAGACAC	PASS	intron_variant	MODIFIER	UNC5D	UNC5D	transcript	XM_038560130.1	protein_coding	1	c.104-100091_104-100090insGTGTCTCTGCCTCTCT
chr16	30266898	G	GAGAGAGGCAGAGACAC	PASS	intron_variant	MODIFIER	UNC5D	UNC5D	transcript	XM_038560132.1	protein_coding	1	c.104-100091_104-100090insGTGTCTCTGCCTCTCT
chr16	30266924	G	GCA	PASS	intron_variant	MODIFIER	UNC5D	UNC5D	transcript	XM_038560123.1	protein_coding	1	c.104-100117_104-100116insTG
chr16	30266924	G	GCA	PASS	intron_variant	MODIFIER	UNC5D	UNC5D	transcript	XM_038560124.1	protein_coding	1	c.104-100117_104-100116insTG
chr16	30266924	G	GCA	PASS	intron_variant	MODIFIER	UNC5D	UNC5D	transcript	XM_038560126.1	protein_coding	1	c.104-100117_104-100116insTG
chr16	30266924	G	GCA	PASS	intron_variant	MODIFIER	UNC5D	UNC5D	transcript	XM_038560125.1	protein_coding	1	c.104-100117_104-100116insTG
chr16	30266924	G	GCA	PASS	intron_variant	MODIFIER	UNC5D	UNC5D	transcript	XM_038560127.1	protein_coding	1	c.104-100117_104-100116insTG
chr16	30266924	G	GCA	PASS	intron_variant	MODIFIER	UNC5D	UNC5D	transcript	XM_038560128.1	protein_coding	1	c.104-100117_104-100116insTG
chr16	30266924	G	GCA	PASS	intron_variant	MODIFIER	UNC5D	UNC5D	transcript	XM_038560129.1	protein_coding	1	c.104-100117_104-100116insTG
chr16	30266924	G	GCA	PASS	intron_variant	MODIFIER	UNC5D	UNC5D	transcript	XM_038560130.1	protein_coding	1	c.104-100117_104-100116insTG
chr16	30266924	G	GCA	PASS	intron_variant	MODIFIER	UNC5D	UNC5D	transcript	XM_038560132.1	protein_coding	1	c.104-100117_104-100116insTG
chr16	30266925	T	C	PASS	intron_variant	MODIFIER	UNC5D	UNC5D	transcript	XM_038560123.1	protein_coding	1	c.104-100117A>G
chr16	30266925	T	C	PASS	intron_variant	MODIFIER	UNC5D	UNC5D	transcript	XM_038560124.1	protein_coding	1	c.104-100117A>G
chr16	30266925	T	C	PASS	intron_variant	MODIFIER	UNC5D	UNC5D	transcript	XM_038560126.1	protein_coding	1	c.104-100117A>G
chr16	30266925	T	C	PASS	intron_variant	MODIFIER	UNC5D	UNC5D	transcript	XM_038560125.1	protein_coding	1	c.104-100117A>G
chr16	30266925	T	C	PASS	intron_variant	MODIFIER	UNC5D	UNC5D	transcript	XM_038560127.1	protein_coding	1	c.104-100117A>G
chr16	30266925	T	C	PASS	intron_variant	MODIFIER	UNC5D	UNC5D	transcript	XM_038560128.1	protein_coding	1	c.104-100117A>G
chr16	30266925	T	C	PASS	intron_variant	MODIFIER	UNC5D	UNC5D	transcript	XM_038560129.1	protein_coding	1	c.104-100117A>G
chr16	30266925	T	C	PASS	intron_variant	MODIFIER	UNC5D	UNC5D	transcript	XM_038560130.1	protein_coding	1	c.104-100117A>G
chr16	30266925	T	C	PASS	intron_variant	MODIFIER	UNC5D	UNC5D	transcript	XM_038560132.1	protein_coding	1	c.104-100117A>G
chr16	30307939	C	A	PASS	intron_variant	MODIFIER	UNC5D	UNC5D	transcript	XM_038560123.1	protein_coding	1	c.104-141131G>T
chr16	30307939	C	A	PASS	intron_variant	MODIFIER	UNC5D	UNC5D	transcript	XM_038560124.1	protein_coding	1	c.104-141131G>T
chr16	30307939	C	A	PASS	intron_variant	MODIFIER	UNC5D	UNC5D	transcript	XM_038560126.1	protein_coding	1	c.104-141131G>T
chr16	30307939	C	A	PASS	intron_variant	MODIFIER	UNC5D	UNC5D	transcript	XM_038560125.1	protein_coding	1	c.104-141131G>T
chr16	30307939	C	A	PASS	intron_variant	MODIFIER	UNC5D	UNC5D	transcript	XM_038560127.1	protein_coding	1	c.104-141131G>T
chr16	30307939	C	A	PASS	intron_variant	MODIFIER	UNC5D	UNC5D	transcript	XM_038560128.1	protein_coding	1	c.104-141131G>T
chr16	30307939	C	A	PASS	intron_variant	MODIFIER	UNC5D	UNC5D	transcript	XM_038560129.1	protein_coding	1	c.104-141131G>T
chr16	30307939	C	A	PASS	intron_variant	MODIFIER	UNC5D	UNC5D	transcript	XM_038560130.1	protein_coding	1	c.104-141131G>T
chr16	30307939	C	A	PASS	intron_variant	MODIFIER	UNC5D	UNC5D	transcript	XM_038560132.1	protein_coding	1	c.104-141131G>T
chr16	30319675	C	T	PASS	intron_variant	MODIFIER	UNC5D	UNC5D	transcript	XM_038560123.1	protein_coding	1	c.103+150040G>A
chr16	30319675	C	T	PASS	intron_variant	MODIFIER	UNC5D	UNC5D	transcript	XM_038560124.1	protein_coding	1	c.103+150040G>A
chr16	30319675	C	T	PASS	intron_variant	MODIFIER	UNC5D	UNC5D	transcript	XM_038560126.1	protein_coding	1	c.103+150040G>A
chr16	30319675	C	T	PASS	intron_variant	MODIFIER	UNC5D	UNC5D	transcript	XM_038560125.1	protein_coding	1	c.103+150040G>A
chr16	30319675	C	T	PASS	intron_variant	MODIFIER	UNC5D	UNC5D	transcript	XM_038560127.1	protein_coding	1	c.103+150040G>A
chr16	30319675	C	T	PASS	intron_variant	MODIFIER	UNC5D	UNC5D	transcript	XM_038560128.1	protein_coding	1	c.103+150040G>A
chr16	30319675	C	T	PASS	intron_variant	MODIFIER	UNC5D	UNC5D	transcript	XM_038560129.1	protein_coding	1	c.103+150040G>A
chr16	30319675	C	T	PASS	intron_variant	MODIFIER	UNC5D	UNC5D	transcript	XM_038560130.1	protein_coding	1	c.103+150040G>A
chr16	30319675	C	T	PASS	intron_variant	MODIFIER	UNC5D	UNC5D	transcript	XM_038560132.1	protein_coding	1	c.103+150040G>A
chr16	30433266	G	A	PASS	intron_variant	MODIFIER	UNC5D	UNC5D	transcript	XM_038560123.1	protein_coding	1	c.103+36449C>T
chr16	30433266	G	A	PASS	intron_variant	MODIFIER	UNC5D	UNC5D	transcript	XM_038560124.1	protein_coding	1	c.103+36449C>T
chr16	30433266	G	A	PASS	intron_variant	MODIFIER	UNC5D	UNC5D	transcript	XM_038560126.1	protein_coding	1	c.103+36449C>T
chr16	30433266	G	A	PASS	intron_variant	MODIFIER	UNC5D	UNC5D	transcript	XM_038560125.1	protein_coding	1	c.103+36449C>T
chr16	30433266	G	A	PASS	intron_variant	MODIFIER	UNC5D	UNC5D	transcript	XM_038560127.1	protein_coding	1	c.103+36449C>T
chr16	30433266	G	A	PASS	intron_variant	MODIFIER	UNC5D	UNC5D	transcript	XM_038560128.1	protein_coding	1	c.103+36449C>T
chr16	30433266	G	A	PASS	intron_variant	MODIFIER	UNC5D	UNC5D	transcript	XM_038560129.1	protein_coding	1	c.103+36449C>T
chr16	30433266	G	A	PASS	intron_variant	MODIFIER	UNC5D	UNC5D	transcript	XM_038560130.1	protein_coding	1	c.103+36449C>T
chr16	30433266	G	A	PASS	intron_variant	MODIFIER	UNC5D	UNC5D	transcript	XM_038560132.1	protein_coding	1	c.103+36449C>T
chr16	30779193	A	T	PASS	intergenic_region	MODIFIER	LOC608270-LOC111090290	LOC608270-LOC111090290	intergenic_region	LOC608270_3-LOC111090290_3		-1	n.30779193A>T
chr16	30779196	A	T	PASS	intergenic_region	MODIFIER	LOC608270-LOC111090290	LOC608270-LOC111090290	intergenic_region	LOC608270_3-LOC111090290_3		-1	n.30779196A>T
chr16	30829691	C	G	PASS	intergenic_region	MODIFIER	LOC608270-LOC111090290	LOC608270-LOC111090290	intergenic_region	LOC608270_3-LOC111090290_3		-1	n.30829691C>G
chr16	30866394	G	C	PASS	intergenic_region	MODIFIER	LOC608270-LOC111090290	LOC608270-LOC111090290	intergenic_region	LOC608270_3-LOC111090290_3		-1	n.30866394G>C
chr16	51680423	C	G	PASS	upstream_gene_variant	MODIFIER	LOC119869158_1	LOC119869158_1	transcript	XM_038560467.1	protein_coding	-1	c.-1433G>C
chr16	51680423	C	G	PASS	upstream_gene_variant	MODIFIER	LOC119869158_1	LOC119869158_1	transcript	XM_038560468.1	protein_coding	-1	c.-1433G>C
chr16	51680423	C	G	PASS	upstream_gene_variant	MODIFIER	LOC119869158_1	LOC119869158_1	transcript	XM_038560469.1	protein_coding	-1	c.-1328G>C
chr16	51680423	C	G	PASS	upstream_gene_variant	MODIFIER	LOC119869158_1	LOC119869158_1	transcript	XM_038560470.1	protein_coding	-1	c.-916G>C
chr16	51680423	C	G	PASS	intergenic_region	MODIFIER	LOC119869158_1-LOC119874678	LOC119869158_1-LOC119874678	intergenic_region	LOC119869158_1-LOC119874678_2		-1	n.51680423C>G
chr16	56088216	C	T	PASS	intron_variant	MODIFIER	MCPH1	MCPH1	transcript	NM_001003366.1_3	protein_coding	8	c.1870+2546G>A
chr16	56137384	G	A	PASS	intron_variant	MODIFIER	MCPH1	MCPH1	transcript	NM_001003366.1_3	protein_coding	1	c.41-787C>T
chr16	56137388	C	G	PASS	intron_variant	MODIFIER	MCPH1	MCPH1	transcript	NM_001003366.1_3	protein_coding	1	c.41-791G>C
chr16	56137391	G	T	PASS	intron_variant	MODIFIER	MCPH1	MCPH1	transcript	NM_001003366.1_3	protein_coding	1	c.41-794C>A
chr17	26242036	TTTC	T	PASS	intron_variant	MODIFIER	LTBP1	LTBP1	transcript	XM_038561238.1	protein_coding	2	c.139+17730_139+17732delTTC
chr17	26242036	TTTC	T	PASS	intron_variant	MODIFIER	LTBP1	LTBP1	transcript	XM_038561239.1	protein_coding	2	c.139+17730_139+17732delTTC
chr17	26242036	TTTC	T	PASS	intron_variant	MODIFIER	LTBP1	LTBP1	transcript	XM_038561240.1	protein_coding	2	c.139+17730_139+17732delTTC
chr17	52974538	G	GT	PASS	intron_variant	MODIFIER	CSDE1	CSDE1	transcript	XM_038561838.1	protein_coding	2	c.-10+2705_-10+2706insA
chr17	52974538	G	GT	PASS	intron_variant	MODIFIER	CSDE1	CSDE1	transcript	XM_038561839.1	protein_coding	2	c.-10+2705_-10+2706insA
chr17	52974538	G	GT	PASS	intron_variant	MODIFIER	CSDE1	CSDE1	transcript	XM_038561840.1	protein_coding	2	c.-1+2705_-1+2706insA
chr17	53231479	C	A	PASS	intron_variant	MODIFIER	TSPAN2	TSPAN2	transcript	XM_038561855.1	protein_coding	6	c.592-6147G>T
chr17	53231479	C	A	PASS	intron_variant	MODIFIER	TSPAN2	TSPAN2	transcript	XM_038561856.1	protein_coding	6	c.517-6147G>T
chr17	53231479	C	A	PASS	intron_variant	MODIFIER	TSPAN2	TSPAN2	transcript	XM_038561857.1	protein_coding	6	c.516+7636G>T
chr17	53307607	T	A	PASS	intron_variant	MODIFIER	LOC111090445	LOC111090445	transcript	XR_005371907.1	pseudogene	1	n.196+3912T>A
chr17	53307607	T	A	PASS	intron_variant	MODIFIER	LOC111090445	LOC111090445	transcript	XR_005371905.1	pseudogene	1	n.196+3912T>A
chr18	5959177	G	A	PASS	upstream_gene_variant	MODIFIER	EGFR	EGFR	transcript	XM_038562623.1	protein_coding	-1	c.-1683G>A
chr18	5959177	G	A	PASS	intergenic_region	MODIFIER	LOC119864324-EGFR	LOC119864324-EGFR	intergenic_region	LOC119864324_3-EGFR_3		-1	n.5959177G>A
chr18	31307695	G	T	PASS	intergenic_region	MODIFIER	LOC119864118-LOC102151911	LOC119864118-LOC102151911	intergenic_region	LOC119864118_3-LOC102151911_3		-1	n.31307695G>T
chr18	31307708	T	G	PASS	intergenic_region	MODIFIER	LOC119864118-LOC102151911	LOC119864118-LOC102151911	intergenic_region	LOC119864118_3-LOC102151911_3		-1	n.31307708T>G
chr19	2505315	GGC	G	PASS	intergenic_region	MODIFIER	ZNF330-LOC119864426	ZNF330-LOC119864426	intergenic_region	ZNF330_3-LOC119864426_3		-1	n.2505316_2505317delGC
chr19	5902153	T	A	PASS	intergenic_region	MODIFIER	LOC100686409-LOC111091099	LOC100686409-LOC111091099	intergenic_region	LOC100686409_3-LOC111091099_3		-1	n.5902153T>A
chr19	11245008	T	C	PASS	intron_variant	MODIFIER	LOC119868841	LOC119868841	transcript	XR_005373905.1	pseudogene	1	n.46-2831A>G
chr19	15795194	G	T	PASS	intergenic_region	MODIFIER	LOC111091113-LOC119864516	LOC111091113-LOC119864516	intergenic_region	LOC111091113_3-LOC119864516_3		-1	n.15795194G>T
chr19	21187147	T	C	VQSRTrancheSNP99.90to100.00	intron_variant	MODIFIER	LOC119864422	LOC119864422	transcript	XM_038565232.1	protein_coding	16	c.2368-1389T>C
chr19	26506661	G	A	PASS	intergenic_region	MODIFIER	LOC111091072-LOC100683847	LOC111091072-LOC100683847	intergenic_region	LOC111091072_3-LOC100683847_3		-1	n.26506661G>A
chr19	30313579	T	A	PASS	intron_variant	MODIFIER	TFCP2L1	TFCP2L1	transcript	XM_038564915.1	protein_coding	3	c.245-2079T>A
chr19	30313579	T	A	PASS	intron_variant	MODIFIER	TFCP2L1	TFCP2L1	transcript	XM_038564916.1	protein_coding	2	c.215-2079T>A
chr19	49191336	A	G	PASS	intergenic_region	MODIFIER	LOC111091194-LOC119864494	LOC111091194-LOC119864494	intergenic_region	LOC111091194_3-LOC119864494_3		-1	n.49191336A>G
chr21	9810944	CT	C	PASS	intergenic_region	MODIFIER	LOC119864873-LOC106560174	LOC119864873-LOC106560174	intergenic_region	LOC119864873_3-LOC106560174_3		-1	n.9810945delT
chr21	38684778	G	C	PASS	intergenic_region	MODIFIER	INSC-LOC111091612	INSC-LOC111091612	intergenic_region	INSC_3-LOC111091612_3		-1	n.38684778G>C
chr21	51367016	G	A	PASS	downstream_gene_variant	MODIFIER	LOC111091593	LOC111091593	transcript	XR_005375904.1	pseudogene	-1	n.*1914G>A
chr21	51367016	G	A	PASS	intron_variant	MODIFIER	LOC111091592	LOC111091592	transcript	XR_005375900.1	pseudogene	2	n.1663-5115C>T
chr21	51367016	G	A	PASS	intron_variant	MODIFIER	LOC111091592	LOC111091592	transcript	XR_005375898.1	pseudogene	2	n.1663-8876C>T
chr21	51367016	G	A	PASS	intron_variant	MODIFIER	LOC111091592	LOC111091592	transcript	XR_005375899.1	pseudogene	2	n.248-8876C>T
chr21	51367016	G	A	PASS	intron_variant	MODIFIER	LOC111091592	LOC111091592	transcript	XR_005375901.1	pseudogene	2	n.248-5115C>T
chr22	24046606	G	GCCCCACA	PASS	intergenic_region	MODIFIER	LOC100688620-LOC111091648	LOC100688620-LOC111091648	intergenic_region	LOC100688620_3-LOC111091648_3		-1	n.24046606_24046607insCCCCACA
chr22	24046612	A	C	PASS	intergenic_region	MODIFIER	LOC100688620-LOC111091648	LOC100688620-LOC111091648	intergenic_region	LOC100688620_3-LOC111091648_3		-1	n.24046612A>C
chr22	35615358	CTTTCTTTCT	C	PASS	intergenic_region	MODIFIER	LOC100685654-LOC100684615	LOC100685654-LOC100684615	intergenic_region	LOC100685654_3-LOC100684615_3		-1	n.35615359_35615367delTTTCTTTCT
chr22	38211015	AC	A	PASS	intergenic_region	MODIFIER	SLITRK6-LOC119865106	SLITRK6-LOC119865106	intergenic_region	SLITRK6_3-LOC119865106_2		-1	n.38211016delC
chr23	49195929	G	T	PASS	intergenic_region	MODIFIER	GPR149-LOC106557600	GPR149-LOC106557600	intergenic_region	GPR149_3-LOC106557600_3		-1	n.49195929G>T
chr23	49258253	G	A	PASS	intergenic_region	MODIFIER	GPR149-LOC106557600	GPR149-LOC106557600	intergenic_region	GPR149_3-LOC106557600_3		-1	n.49258253G>A
chr23	49296626	T	A	PASS	intergenic_region	MODIFIER	GPR149-LOC106557600	GPR149-LOC106557600	intergenic_region	GPR149_3-LOC106557600_3		-1	n.49296626T>A
chr23	49493952	G	A	PASS	intergenic_region	MODIFIER	LOC119865318-LOC111092003_1	LOC119865318-LOC111092003_1	intergenic_region	LOC119865318_3-LOC111092003_1		-1	n.49493952G>A
chr23	51370283	C	CAG	PASS	intron_variant	MODIFIER	VEPH1	VEPH1	transcript	XM_038571298.1	protein_coding	11	c.2011-8957_2011-8956insCT
chr23	51370283	C	CAG	PASS	intron_variant	MODIFIER	VEPH1	VEPH1	transcript	XM_038571299.1	protein_coding	11	c.2011-8957_2011-8956insCT
chr24	11301330	C	A	PASS	intergenic_region	MODIFIER	LOC100682727-LOC119877463	LOC100682727-LOC119877463	intergenic_region	LOC100682727_3-LOC119877463		-1	n.11301330C>A
chr24	11787636	A	G	PASS	intergenic_region	MODIFIER	LOC106557727-LOC100683450	LOC106557727-LOC100683450	intergenic_region	LOC106557727_3-LOC100683450_3		-1	n.11787636A>G
chr24	11787680	T	G	PASS	intergenic_region	MODIFIER	LOC106557727-LOC100683450	LOC106557727-LOC100683450	intergenic_region	LOC106557727_3-LOC100683450_3		-1	n.11787680T>G
chr25	21038318	A	G	PASS	intron_variant	MODIFIER	AADAT	AADAT	transcript	XM_038573592.1	protein_coding	1	c.67+1037T>C
chr25	21038318	A	G	PASS	intron_variant	MODIFIER	AADAT	AADAT	transcript	XM_038573593.1	protein_coding	1	c.67+1037T>C
chr25	32999152	A	AT	PASS	intergenic_region	MODIFIER	LOC111092462-ADAM7	LOC111092462-ADAM7	intergenic_region	LOC111092462_3-ADAM7_3		-1	n.32999152_32999153insT
chr25	37458259	G	A	PASS	intron_variant	MODIFIER	LOC106557784	LOC106557784	transcript	XR_005378712.1	pseudogene	2	n.395-970G>A
chr25	37458259	G	A	PASS	intron_variant	MODIFIER	LOC106557784	LOC106557784	transcript	XR_005378709.1	pseudogene	2	n.389+1697G>A
chr25	37458259	G	A	PASS	intron_variant	MODIFIER	LOC106557784	LOC106557784	transcript	XR_005378711.1	pseudogene	2	n.388+1697G>A
chr25	37458259	G	A	PASS	intron_variant	MODIFIER	LOC106557784	LOC106557784	transcript	XR_005378713.1	pseudogene	2	n.386-970G>A
chr25	37458259	G	A	PASS	intron_variant	MODIFIER	LOC106557784	LOC106557784	transcript	XR_005378708.1	pseudogene	2	n.386-970G>A
chr25	37458259	G	A	PASS	intron_variant	MODIFIER	LOC106557784	LOC106557784	transcript	XR_005378714.1	pseudogene	2	n.380+1697G>A
chr25	37458259	G	A	PASS	intron_variant	MODIFIER	LOC106557784	LOC106557784	transcript	XR_005378707.1	pseudogene	2	n.379+1697G>A
chr25	37458259	G	A	PASS	intron_variant	MODIFIER	LOC106557784	LOC106557784	transcript	XR_005378710.1	pseudogene	2	n.379+1697G>A
chr25	37496793	C	T	PASS	upstream_gene_variant	MODIFIER	LOC477391	LOC477391	transcript	XM_038573937.1	protein_coding	-1	c.-1842G>A
chr25	37496793	C	T	PASS	upstream_gene_variant	MODIFIER	LOC477391	LOC477391	transcript	XM_038573936.1	protein_coding	-1	c.-1324G>A
chr25	37496793	C	T	PASS	intron_variant	MODIFIER	LOC477391	LOC477391	transcript	XM_038573935.1	protein_coding	1	c.-142+436G>A
chr25	37496793	C	T	PASS	intron_variant	MODIFIER	LOC477391	LOC477391	transcript	XM_038573938.1	protein_coding	1	c.-142+436G>A
chr25	37496793	C	T	PASS	intron_variant	MODIFIER	LOC477391	LOC477391	transcript	XM_038573939.1	protein_coding	1	c.-142+436G>A
chr25	37496793	C	T	PASS	intron_variant	MODIFIER	LOC477391	LOC477391	transcript	XM_038573940.1	protein_coding	1	c.-142+436G>A
chr25	37630490	C	CATGT	PASS	intron_variant	MODIFIER	FBXO25	FBXO25	transcript	XM_038573944.1	protein_coding	2	c.134+8102_134+8103insATGT
chr25	37630490	C	CATGT	PASS	intron_variant	MODIFIER	FBXO25	FBXO25	transcript	XM_038573945.1	protein_coding	2	c.134+8102_134+8103insATGT
chr25	37630490	C	CATGT	PASS	intron_variant	MODIFIER	FBXO25	FBXO25	transcript	XM_038573947.1	protein_coding	2	c.134+8102_134+8103insATGT
chr25	37630490	C	CATGT	PASS	intron_variant	MODIFIER	FBXO25	FBXO25	transcript	XM_038573946.1	protein_coding	2	c.134+8102_134+8103insATGT
chr25	37630490	C	CATGT	PASS	intron_variant	MODIFIER	FBXO25	FBXO25	transcript	XM_038573942.1	protein_coding	1	c.134+8102_134+8103insATGT
chr25	37630490	C	CATGT	PASS	intron_variant	MODIFIER	FBXO25	FBXO25	transcript	XM_038573943.1	protein_coding	1	c.134+8102_134+8103insATGT
chr25	37819870	T	A	PASS	downstream_gene_variant	MODIFIER	LOC119866001	LOC119866001	transcript	XR_005378949.1	snRNA	-1	n.*3647A>T
chr25	37819870	T	A	PASS	intergenic_region	MODIFIER	TRNAF-GAA5-LOC119866001	TRNAF-GAA5-LOC119866001	intergenic_region	TRNAF-GAA_35-LOC119866001_3		-1	n.37819870T>A
chr25	37825428	A	G	PASS	upstream_gene_variant	MODIFIER	LOC119866001	LOC119866001	transcript	XR_005378949.1	snRNA	-1	n.-1762T>C
chr25	37825428	A	G	PASS	intergenic_region	MODIFIER	LOC119866001-FAM124B	LOC119866001-FAM124B	intergenic_region	LOC119866001_3-FAM124B_3		-1	n.37825428A>G
chr25	38030259	A	T	PASS	upstream_gene_variant	MODIFIER	LOC102156170	LOC102156170	transcript	XR_005378717.1	pseudogene	-1	n.-1317A>T
chr25	38030259	A	T	PASS	upstream_gene_variant	MODIFIER	LOC102156170	LOC102156170	transcript	XR_005378725.1	pseudogene	-1	n.-861A>T
chr25	38030259	A	T	PASS	upstream_gene_variant	MODIFIER	LOC102156170	LOC102156170	transcript	XR_005378726.1	pseudogene	-1	n.-861A>T
chr25	38030259	A	T	PASS	upstream_gene_variant	MODIFIER	LOC102156170	LOC102156170	transcript	XR_005378727.1	pseudogene	-1	n.-861A>T
chr25	38030259	A	T	PASS	upstream_gene_variant	MODIFIER	LOC102156170	LOC102156170	transcript	XR_005378733.1	pseudogene	-1	n.-861A>T
chr25	38030259	A	T	PASS	upstream_gene_variant	MODIFIER	LOC102156170	LOC102156170	transcript	XR_005378734.1	pseudogene	-1	n.-861A>T
chr25	38030259	A	T	PASS	upstream_gene_variant	MODIFIER	LOC102156170	LOC102156170	transcript	XR_005378735.1	pseudogene	-1	n.-861A>T
chr25	38030259	A	T	PASS	upstream_gene_variant	MODIFIER	LOC102156170	LOC102156170	transcript	XR_005378721.1	pseudogene	-1	n.-861A>T
chr25	38030259	A	T	PASS	upstream_gene_variant	MODIFIER	LOC102156170	LOC102156170	transcript	XR_005378723.1	pseudogene	-1	n.-861A>T
chr25	38030259	A	T	PASS	upstream_gene_variant	MODIFIER	LOC102156170	LOC102156170	transcript	XR_005378724.1	pseudogene	-1	n.-861A>T
chr25	38030259	A	T	PASS	upstream_gene_variant	MODIFIER	LOC102156170	LOC102156170	transcript	XR_005378731.1	pseudogene	-1	n.-861A>T
chr25	38030259	A	T	PASS	upstream_gene_variant	MODIFIER	LOC102156170	LOC102156170	transcript	XR_005378720.1	pseudogene	-1	n.-1317A>T
chr25	38030259	A	T	PASS	upstream_gene_variant	MODIFIER	LOC102156170	LOC102156170	transcript	XR_005378736.1	pseudogene	-1	n.-1317A>T
chr25	38030259	A	T	PASS	upstream_gene_variant	MODIFIER	LOC102156170	LOC102156170	transcript	XR_005378738.1	pseudogene	-1	n.-1318A>T
chr25	38030259	A	T	PASS	upstream_gene_variant	MODIFIER	LOC102156170	LOC102156170	transcript	XR_005378728.1	pseudogene	-1	n.-1318A>T
chr25	38030259	A	T	PASS	upstream_gene_variant	MODIFIER	LOC102156170	LOC102156170	transcript	XR_005378718.1	pseudogene	-1	n.-1319A>T
chr25	38030259	A	T	PASS	upstream_gene_variant	MODIFIER	LOC102156170	LOC102156170	transcript	XR_005378719.1	pseudogene	-1	n.-1319A>T
chr25	38030259	A	T	PASS	intron_variant	MODIFIER	LOC102156170	LOC102156170	transcript	XR_005378737.1	pseudogene	1	n.378-13464A>T
chr25	38030259	A	T	PASS	intron_variant	MODIFIER	LOC102156170	LOC102156170	transcript	XR_005378739.1	pseudogene	1	n.373-13464A>T
chr25	38030259	A	T	PASS	intron_variant	MODIFIER	LOC102156170	LOC102156170	transcript	XR_005378730.1	pseudogene	1	n.39-13464A>T
chr25	38030259	A	T	PASS	intron_variant	MODIFIER	LOC102156170	LOC102156170	transcript	XR_005378722.1	pseudogene	1	n.24-1200A>T
chr25	38030259	A	T	PASS	intron_variant	MODIFIER	LOC102156170	LOC102156170	transcript	XR_005378732.1	pseudogene	1	n.24-1200A>T
chr25	38030259	A	T	PASS	intron_variant	MODIFIER	LOC102156170	LOC102156170	transcript	XR_005378729.1	pseudogene	1	n.22-1200A>T
chr25	39752645	G	A	PASS	intergenic_region	MODIFIER	LOC119865854-IRS1	LOC119865854-IRS1	intergenic_region	LOC119865854_3-IRS1_3		-1	n.39752645G>A
chr25	40178809	T	C	PASS	downstream_gene_variant	MODIFIER	LOC102151715	LOC102151715	transcript	XR_005378760.1	pseudogene	-1	n.*1952A>G
chr25	40178809	T	C	PASS	intron_variant	MODIFIER	COL4A3	COL4A3	transcript	XM_038573998.1	protein_coding	1	c.87+3889T>C
chr25	40300868	A	T	PASS	intron_variant	MODIFIER	COL4A3	COL4A3	transcript	XM_038573998.1	protein_coding	50	c.4755+474A>T
chr25	40322998	G	GCGCTC	PASS	frameshift_variant	HIGH	MFF	MFF	transcript	XM_038574000.1	protein_coding	6	c.470_471insCGCTC	p.Glu158fs
chr25	40322998	G	GCGCTC	PASS	frameshift_variant	HIGH	MFF	MFF	transcript	XM_038574011.1	protein_coding	5	c.392_393insCGCTC	p.Glu132fs
chr25	40322998	G	GCGCTC	PASS	frameshift_variant	HIGH	MFF	MFF	transcript	XM_038574002.1	protein_coding	6	c.470_471insCGCTC	p.Glu158fs
chr25	40322998	G	GCGCTC	PASS	frameshift_variant	HIGH	MFF	MFF	transcript	XM_038574003.1	protein_coding	6	c.470_471insCGCTC	p.Glu158fs
chr25	40322998	G	GCGCTC	PASS	frameshift_variant	HIGH	MFF	MFF	transcript	XM_038574005.1	protein_coding	5	c.392_393insCGCTC	p.Glu132fs
chr25	40322998	G	GCGCTC	PASS	frameshift_variant	HIGH	MFF	MFF	transcript	XM_038574007.1	protein_coding	6	c.470_471insCGCTC	p.Glu158fs
chr25	40322998	G	GCGCTC	PASS	frameshift_variant	HIGH	MFF	MFF	transcript	XM_038574008.1	protein_coding	6	c.470_471insCGCTC	p.Glu158fs
chr25	40322998	G	GCGCTC	PASS	frameshift_variant	HIGH	MFF	MFF	transcript	XM_038574009.1	protein_coding	6	c.470_471insCGCTC	p.Glu158fs
chr25	40322998	G	GCGCTC	PASS	frameshift_variant	HIGH	MFF	MFF	transcript	XM_038574010.1	protein_coding	6	c.470_471insCGCTC	p.Glu158fs
chr25	40322998	G	GCGCTC	PASS	frameshift_variant	HIGH	MFF	MFF	transcript	XM_038574012.1	protein_coding	6	c.470_471insCGCTC	p.Glu158fs
chr25	40322998	G	GCGCTC	PASS	frameshift_variant	HIGH	MFF	MFF	transcript	XM_038574013.1	protein_coding	6	c.470_471insCGCTC	p.Glu158fs
chr25	40322998	G	GCGCTC	PASS	frameshift_variant	HIGH	MFF	MFF	transcript	XM_038574014.1	protein_coding	6	c.470_471insCGCTC	p.Glu158fs
chr25	40322998	G	GCGCTC	PASS	frameshift_variant	HIGH	MFF	MFF	transcript	XM_038574017.1	protein_coding	6	c.470_471insCGCTC	p.Glu158fs
chr25	40322998	G	GCGCTC	PASS	frameshift_variant	HIGH	MFF	MFF	transcript	XM_038574016.1	protein_coding	6	c.470_471insCGCTC	p.Glu158fs
chr25	40322998	G	GCGCTC	PASS	frameshift_variant	HIGH	MFF	MFF	transcript	XM_038574018.1	protein_coding	5	c.392_393insCGCTC	p.Glu132fs
chr25	40322998	G	GCGCTC	PASS	frameshift_variant	HIGH	MFF	MFF	transcript	XM_038574006.1	protein_coding	5	c.392_393insCGCTC	p.Glu132fs
chr25	40322998	G	GCGCTC	PASS	frameshift_variant	HIGH	MFF	MFF	transcript	XM_038574001.1	protein_coding	6	c.470_471insCGCTC	p.Glu158fs
chr25	40322999	TGAAA	T	PASS	frameshift_variant	HIGH	MFF	MFF	transcript	XM_038574000.1	protein_coding	6	c.472_475delGAAA	p.Glu158fs
chr25	40322999	TGAAA	T	PASS	frameshift_variant	HIGH	MFF	MFF	transcript	XM_038574011.1	protein_coding	5	c.394_397delGAAA	p.Glu132fs
chr25	40322999	TGAAA	T	PASS	frameshift_variant	HIGH	MFF	MFF	transcript	XM_038574002.1	protein_coding	6	c.472_475delGAAA	p.Glu158fs
chr25	40322999	TGAAA	T	PASS	frameshift_variant	HIGH	MFF	MFF	transcript	XM_038574003.1	protein_coding	6	c.472_475delGAAA	p.Glu158fs
chr25	40322999	TGAAA	T	PASS	frameshift_variant	HIGH	MFF	MFF	transcript	XM_038574005.1	protein_coding	5	c.394_397delGAAA	p.Glu132fs
chr25	40322999	TGAAA	T	PASS	frameshift_variant	HIGH	MFF	MFF	transcript	XM_038574007.1	protein_coding	6	c.472_475delGAAA	p.Glu158fs
chr25	40322999	TGAAA	T	PASS	frameshift_variant	HIGH	MFF	MFF	transcript	XM_038574008.1	protein_coding	6	c.472_475delGAAA	p.Glu158fs
chr25	40322999	TGAAA	T	PASS	frameshift_variant	HIGH	MFF	MFF	transcript	XM_038574009.1	protein_coding	6	c.472_475delGAAA	p.Glu158fs
chr25	40322999	TGAAA	T	PASS	frameshift_variant	HIGH	MFF	MFF	transcript	XM_038574010.1	protein_coding	6	c.472_475delGAAA	p.Glu158fs
chr25	40322999	TGAAA	T	PASS	frameshift_variant	HIGH	MFF	MFF	transcript	XM_038574012.1	protein_coding	6	c.472_475delGAAA	p.Glu158fs
chr25	40322999	TGAAA	T	PASS	frameshift_variant	HIGH	MFF	MFF	transcript	XM_038574013.1	protein_coding	6	c.472_475delGAAA	p.Glu158fs
chr25	40322999	TGAAA	T	PASS	frameshift_variant	HIGH	MFF	MFF	transcript	XM_038574014.1	protein_coding	6	c.472_475delGAAA	p.Glu158fs
chr25	40322999	TGAAA	T	PASS	frameshift_variant	HIGH	MFF	MFF	transcript	XM_038574017.1	protein_coding	6	c.472_475delGAAA	p.Glu158fs
chr25	40322999	TGAAA	T	PASS	frameshift_variant	HIGH	MFF	MFF	transcript	XM_038574016.1	protein_coding	6	c.472_475delGAAA	p.Glu158fs
chr25	40322999	TGAAA	T	PASS	frameshift_variant	HIGH	MFF	MFF	transcript	XM_038574018.1	protein_coding	5	c.394_397delGAAA	p.Glu132fs
chr25	40322999	TGAAA	T	PASS	frameshift_variant	HIGH	MFF	MFF	transcript	XM_038574006.1	protein_coding	5	c.394_397delGAAA	p.Glu132fs
chr25	40322999	TGAAA	T	PASS	frameshift_variant	HIGH	MFF	MFF	transcript	XM_038574001.1	protein_coding	6	c.472_475delGAAA	p.Glu158fs
chr25	40354643	G	A	PASS	intron_variant	MODIFIER	TM4SF20	TM4SF20	transcript	XM_038574019.1	protein_coding	1	c.184-1961C>T
chr25	42592740	G	A	PASS	intergenic_region	MODIFIER	LOC100686297-SP110	LOC100686297-SP110	intergenic_region	LOC100686297_3-SP110_3		-1	n.42592740G>A
chr25	43065065	C	T	PASS	upstream_gene_variant	MODIFIER	GPR55	GPR55	transcript	XM_038574150.1	protein_coding	-1	c.-585G>A
chr25	43065065	C	T	PASS	downstream_gene_variant	MODIFIER	GPR55	GPR55	transcript	XR_005378794.1	pseudogene	-1	n.*3952G>A
chr25	43065065	C	T	PASS	intron_variant	MODIFIER	GPR55	GPR55	transcript	XM_038574153.1	protein_coding	1	c.-9+5160G>A
chr25	43065065	C	T	PASS	intron_variant	MODIFIER	GPR55	GPR55	transcript	XM_038574151.1	protein_coding	1	c.38-11305G>A
chr25	43065065	C	T	PASS	intron_variant	MODIFIER	GPR55	GPR55	transcript	XM_038574152.1	protein_coding	1	c.-99-10568G>A
chr25	44342583	C	T	PASS	5_prime_UTR_variant	MODIFIER	PRSS56	PRSS56	transcript	XM_038574193.1	protein_coding	1	c.-1701C>T
chr25	46887081	A	AC	PASS	intron_variant	MODIFIER	AGAP1	AGAP1	transcript	XM_038574267.1	protein_coding	1	c.164-24078_164-24077insC
chr25	46887081	A	AC	PASS	intron_variant	MODIFIER	AGAP1	AGAP1	transcript	XM_038574268.1	protein_coding	1	c.164-24078_164-24077insC
chr25	46887081	A	AC	PASS	intron_variant	MODIFIER	AGAP1	AGAP1	transcript	XM_038574273.1	protein_coding	1	c.164-24078_164-24077insC
chr25	46887081	A	AC	PASS	intron_variant	MODIFIER	AGAP1	AGAP1	transcript	XM_038574276.1	protein_coding	1	c.164-24078_164-24077insC
chr25	46887081	A	AC	PASS	intron_variant	MODIFIER	AGAP1	AGAP1	transcript	XM_038574283.1	protein_coding	1	c.164-24078_164-24077insC
chr25	46887081	A	AC	PASS	intron_variant	MODIFIER	AGAP1	AGAP1	transcript	XM_038574279.1	protein_coding	1	c.164-24078_164-24077insC
chr25	46887081	A	AC	PASS	intron_variant	MODIFIER	AGAP1	AGAP1	transcript	XM_038574278.1	protein_coding	1	c.164-24078_164-24077insC
chr25	46887081	A	AC	PASS	intron_variant	MODIFIER	AGAP1	AGAP1	transcript	XM_038574270.1	protein_coding	1	c.164-24078_164-24077insC
chr25	46887081	A	AC	PASS	intron_variant	MODIFIER	AGAP1	AGAP1	transcript	XM_038574274.1	protein_coding	1	c.164-24078_164-24077insC
chr25	46887081	A	AC	PASS	intron_variant	MODIFIER	AGAP1	AGAP1	transcript	XM_038574275.1	protein_coding	1	c.164-24078_164-24077insC
chr25	46887081	A	AC	PASS	intron_variant	MODIFIER	AGAP1	AGAP1	transcript	XM_038574280.1	protein_coding	1	c.164-24078_164-24077insC
chr25	46887081	A	AC	PASS	intron_variant	MODIFIER	AGAP1	AGAP1	transcript	XM_038574269.1	protein_coding	1	c.164-24078_164-24077insC
chr25	46887081	A	AC	PASS	intron_variant	MODIFIER	AGAP1	AGAP1	transcript	XM_038574272.1	protein_coding	1	c.164-24078_164-24077insC
chr25	46887081	A	AC	PASS	intron_variant	MODIFIER	AGAP1	AGAP1	transcript	XM_038574281.1	protein_coding	1	c.164-24078_164-24077insC
chr25	46887081	A	AC	PASS	intron_variant	MODIFIER	AGAP1	AGAP1	transcript	XM_038574277.1	protein_coding	1	c.-150+10411_-150+10412insC
chr25	47089002	G	A	PASS	intron_variant	MODIFIER	AGAP1	AGAP1	transcript	XM_038574267.1	protein_coding	12	c.1337-8012G>A
chr25	47089002	G	A	PASS	intron_variant	MODIFIER	AGAP1	AGAP1	transcript	XM_038574268.1	protein_coding	11	c.1325-8012G>A
chr25	47089002	G	A	PASS	intron_variant	MODIFIER	AGAP1	AGAP1	transcript	XM_038574273.1	protein_coding	11	c.1325-8012G>A
chr25	47089002	G	A	PASS	intron_variant	MODIFIER	AGAP1	AGAP1	transcript	XM_038574276.1	protein_coding	11	c.1324+11641G>A
chr25	47089002	G	A	PASS	intron_variant	MODIFIER	AGAP1	AGAP1	transcript	XM_038574283.1	protein_coding	11	c.1324+11641G>A
chr25	47089002	G	A	PASS	intron_variant	MODIFIER	AGAP1	AGAP1	transcript	XM_038574279.1	protein_coding	12	c.1337-8012G>A
chr25	47089002	G	A	PASS	intron_variant	MODIFIER	AGAP1	AGAP1	transcript	XM_038574278.1	protein_coding	12	c.1337-8012G>A
chr25	47089002	G	A	PASS	intron_variant	MODIFIER	AGAP1	AGAP1	transcript	XM_038574270.1	protein_coding	12	c.1337-8012G>A
chr25	47089002	G	A	PASS	intron_variant	MODIFIER	AGAP1	AGAP1	transcript	XM_038574274.1	protein_coding	12	c.1336+11641G>A
chr25	47089002	G	A	PASS	intron_variant	MODIFIER	AGAP1	AGAP1	transcript	XM_038574275.1	protein_coding	12	c.1337-8012G>A
chr25	47089002	G	A	PASS	intron_variant	MODIFIER	AGAP1	AGAP1	transcript	XM_038574280.1	protein_coding	12	c.1336+11641G>A
chr25	47089002	G	A	PASS	intron_variant	MODIFIER	AGAP1	AGAP1	transcript	XM_038574269.1	protein_coding	12	c.1337-8012G>A
chr25	47089002	G	A	PASS	intron_variant	MODIFIER	AGAP1	AGAP1	transcript	XM_038574272.1	protein_coding	12	c.1337-8012G>A
chr25	47089002	G	A	PASS	intron_variant	MODIFIER	AGAP1	AGAP1	transcript	XM_038574281.1	protein_coding	12	c.1336+11641G>A
chr25	47089002	G	A	PASS	intron_variant	MODIFIER	AGAP1	AGAP1	transcript	XM_038574277.1	protein_coding	12	c.1025-8012G>A
chr25	47089002	G	A	PASS	intron_variant	MODIFIER	AGAP1	AGAP1	transcript	XM_038574284.1	protein_coding	7	c.830-8012G>A
chr25	47292389	T	C	PASS	downstream_gene_variant	MODIFIER	LOC119877517	LOC119877517	transcript	XM_038573034.1	protein_coding	-1	c.*1636A>G
chr25	47292389	T	C	PASS	intron_variant	MODIFIER	GBX2	GBX2	transcript	XM_038573094.1	protein_coding	1	c.524-99A>G
chr25	47898431	C	T	PASS	upstream_gene_variant	MODIFIER	LOC106557799	LOC106557799	transcript	XR_005378881.1	pseudogene	-1	n.-2347C>T
chr25	47898431	C	T	PASS	non_coding_transcript_exon_variant	MODIFIER	LOC119865972	LOC119865972	transcript	XR_005378882.1	pseudogene	2	n.334C>T
chr25	48439735	G	A	PASS	intron_variant	MODIFIER	MLPH	MLPH	transcript	NM_001103219.2_3	protein_coding	9	c.1054-1856G>A
chr25	50396003	A	G	PASS	downstream_gene_variant	MODIFIER	OR9S19	OR9S19	transcript	NM_001388865.1_3	protein_coding	-1	c.*2675A>G
chr25	50396003	A	G	PASS	intergenic_region	MODIFIER	OR9S19-LOC119865870	OR9S19-LOC119865870	intergenic_region	OR9S19_3-LOC119865870_3		-1	n.50396003A>G
chr25	51711595	A	C	PASS	intergenic_region	MODIFIER	RTP5-CHR_END	RTP5-CHR_END	intergenic_region	RTP5_3-CHR_END		-1	n.51711595A>C
chr26	11700923	G	A	PASS	intergenic_region	MODIFIER	RBM19-LOC119866120	RBM19-LOC119866120	intergenic_region	RBM19_3-LOC119866120_2		-1	n.11700923G>A
chr26	31432828	G	T	PASS	intron_variant	MODIFIER	LOC119866237_1	LOC119866237_1	transcript	XR_005379484.1	pseudogene	7	n.5148+473C>A
chr26	31432828	G	T	PASS	non_coding_transcript_exon_variant	MODIFIER	LOC119866237_1	LOC119866237_1	transcript	XR_005379485.1	pseudogene	7	n.5827C>A
chr26	31432828	G	T	PASS	non_coding_transcript_exon_variant	MODIFIER	LOC119866237_1	LOC119866237_1	transcript	XR_005379486.1	pseudogene	7	n.5597C>A
chr26	31432828	G	T	PASS	non_coding_transcript_exon_variant	MODIFIER	LOC119866237_1	LOC119866237_1	transcript	XR_005379482.1	pseudogene	7	n.5621C>A
chr26	31432828	G	T	PASS	non_coding_transcript_exon_variant	MODIFIER	LOC119866237_1	LOC119866237_1	transcript	XR_005379483.1	pseudogene	7	n.5621C>A
chr26	35836049	G	A	PASS	intergenic_region	MODIFIER	LOC111092577-LOC106557850	LOC111092577-LOC106557850	intergenic_region	LOC111092577_3-LOC106557850_3		-1	n.35836049G>A
chr26	35849759	G	A	PASS	intergenic_region	MODIFIER	LOC111092577-LOC106557850	LOC111092577-LOC106557850	intergenic_region	LOC111092577_3-LOC106557850_3		-1	n.35849759G>A
chr26	35872789	C	A	PASS	intergenic_region	MODIFIER	LOC106557850-LOC102154823	LOC106557850-LOC102154823	intergenic_region	LOC106557850_3-LOC102154823_3		-1	n.35872789C>A
chr26	36766122	G	C	PASS	intron_variant	MODIFIER	PRKG1	PRKG1	transcript	XM_038576026.1	protein_coding	2	c.479-4990C>G
chr26	36766122	G	C	PASS	intron_variant	MODIFIER	PRKG1	PRKG1	transcript	XM_038576028.1	protein_coding	2	c.221-4990C>G
chr26	36766122	G	C	PASS	intron_variant	MODIFIER	PRKG1	PRKG1	transcript	XM_038576027.1	protein_coding	2	c.434-4990C>G
chr27	5347145	C	T	PASS	intergenic_region	MODIFIER	LOC119877627-LOC119866332	LOC119877627-LOC119866332	intergenic_region	LOC119877627-LOC119866332_3		-1	n.5347145C>T
chr27	6427360	C	T	PASS	intergenic_region	MODIFIER	LOC106557922-LOC102151373	LOC106557922-LOC102151373	intergenic_region	LOC106557922_3-LOC102151373_3		-1	n.6427360C>T
chr27	6462112	T	C	PASS	downstream_gene_variant	MODIFIER	LOC102151373	LOC102151373	transcript	XR_005379626.1	pseudogene	-1	n.*1843A>G
chr27	6462112	T	C	PASS	intergenic_region	MODIFIER	LOC106557922-LOC102151373	LOC106557922-LOC102151373	intergenic_region	LOC106557922_3-LOC102151373_3		-1	n.6462112T>C
chr27	6568516	A	G	PASS	intergenic_region	MODIFIER	LOC111092811-NTF3	LOC111092811-NTF3	intergenic_region	LOC111092811_3-NTF3_3		-1	n.6568516A>G
chr27	6586185	A	C	PASS	intergenic_region	MODIFIER	LOC111092811-NTF3	LOC111092811-NTF3	intergenic_region	LOC111092811_3-NTF3_3		-1	n.6586185A>C
chr27	6667654	G	A	PASS	intron_variant	MODIFIER	NTF3	NTF3	transcript	XM_038576112.1	protein_coding	1	c.-139+27497G>A
chr27	6667654	G	A	PASS	intron_variant	MODIFIER	NTF3	NTF3	transcript	XM_038576114.1	protein_coding	1	c.18+27497G>A
chr27	6721946	T	A	PASS	intergenic_region	MODIFIER	NTF3-ANO2	NTF3-ANO2	intergenic_region	NTF3_3-ANO2_3		-1	n.6721946T>A
chr27	7135349	G	A	PASS	intron_variant	MODIFIER	VWF	VWF	transcript	NM_001002932.1_3	protein_coding	43	c.7438-489C>T
chr27	7424696	GC	G	PASS	intron_variant	MODIFIER	PLEKHG6	PLEKHG6	transcript	XM_038576556.1	protein_coding	2	c.139-483delC
chr27	10495690	T	C	VQSRTrancheSNP99.90to100.00	downstream_gene_variant	MODIFIER	KLRK1	KLRK1	transcript	XM_038576779.1	protein_coding	-1	c.*5024A>G
chr27	10495690	T	C	VQSRTrancheSNP99.90to100.00	downstream_gene_variant	MODIFIER	KLRK1	KLRK1	transcript	XM_038576780.1	protein_coding	-1	c.*5024A>G
chr27	10495690	T	C	VQSRTrancheSNP99.90to100.00	downstream_gene_variant	MODIFIER	KLRK1	KLRK1	transcript	XM_038576781.1	protein_coding	-1	c.*5024A>G
chr27	10495690	T	C	VQSRTrancheSNP99.90to100.00	intergenic_region	MODIFIER	KLRD1-KLRK1	KLRD1-KLRK1	intergenic_region	KLRD1_3-KLRK1_3		-1	n.10495690T>C
chr27	21740349	TGGGG	T	PASS	intron_variant	MODIFIER	C2CD5	C2CD5	transcript	XM_038577028.1	protein_coding	28	c.3168+1483_3168+1486delCCCC
chr27	21740349	TGGGG	T	PASS	intron_variant	MODIFIER	C2CD5	C2CD5	transcript	XM_038577052.1	protein_coding	19	c.2142+1483_2142+1486delCCCC
chr27	21740349	TGGGG	T	PASS	intron_variant	MODIFIER	C2CD5	C2CD5	transcript	XM_038577053.1	protein_coding	17	c.2019+1483_2019+1486delCCCC
chr27	21740349	TGGGG	T	PASS	intron_variant	MODIFIER	C2CD5	C2CD5	transcript	XM_038577048.1	protein_coding	24	c.2775+1483_2775+1486delCCCC
chr27	21740349	TGGGG	T	PASS	intron_variant	MODIFIER	C2CD5	C2CD5	transcript	XM_038577050.1	protein_coding	23	c.2724+1483_2724+1486delCCCC
chr27	21740349	TGGGG	T	PASS	intron_variant	MODIFIER	C2CD5	C2CD5	transcript	XM_038577038.1	protein_coding	26	c.2943+1483_2943+1486delCCCC
chr27	21740349	TGGGG	T	PASS	intron_variant	MODIFIER	C2CD5	C2CD5	transcript	XM_038577040.1	protein_coding	26	c.2910+1483_2910+1486delCCCC
chr27	21740349	TGGGG	T	PASS	intron_variant	MODIFIER	C2CD5	C2CD5	transcript	XM_038577043.1	protein_coding	25	c.2877+1483_2877+1486delCCCC
chr27	21740349	TGGGG	T	PASS	intron_variant	MODIFIER	C2CD5	C2CD5	transcript	XM_038577044.1	protein_coding	25	c.2850+1483_2850+1486delCCCC
chr27	21740349	TGGGG	T	PASS	intron_variant	MODIFIER	C2CD5	C2CD5	transcript	XM_038577045.1	protein_coding	25	c.2847+1483_2847+1486delCCCC
chr27	21740349	TGGGG	T	PASS	intron_variant	MODIFIER	C2CD5	C2CD5	transcript	XM_038577051.1	protein_coding	23	c.2697+1483_2697+1486delCCCC
chr27	21740349	TGGGG	T	PASS	intron_variant	MODIFIER	C2CD5	C2CD5	transcript	XM_038577032.1	protein_coding	27	c.3102+1483_3102+1486delCCCC
chr27	21740349	TGGGG	T	PASS	intron_variant	MODIFIER	C2CD5	C2CD5	transcript	XM_038577033.1	protein_coding	26	c.3069+1483_3069+1486delCCCC
chr27	21740349	TGGGG	T	PASS	intron_variant	MODIFIER	C2CD5	C2CD5	transcript	XM_038577036.1	protein_coding	27	c.2976+1483_2976+1486delCCCC
chr27	21740349	TGGGG	T	PASS	intron_variant	MODIFIER	C2CD5	C2CD5	transcript	XM_038577039.1	protein_coding	26	c.2916+1483_2916+1486delCCCC
chr27	21740349	TGGGG	T	PASS	intron_variant	MODIFIER	C2CD5	C2CD5	transcript	XM_038577041.1	protein_coding	26	c.2886+1483_2886+1486delCCCC
chr27	21740349	TGGGG	T	PASS	intron_variant	MODIFIER	C2CD5	C2CD5	transcript	XM_038577042.1	protein_coding	26	c.2883+1483_2883+1486delCCCC
chr27	21740349	TGGGG	T	PASS	intron_variant	MODIFIER	C2CD5	C2CD5	transcript	XM_038577046.1	protein_coding	25	c.2820+1483_2820+1486delCCCC
chr27	21740349	TGGGG	T	PASS	intron_variant	MODIFIER	C2CD5	C2CD5	transcript	XM_038577047.1	protein_coding	24	c.2799+1483_2799+1486delCCCC
chr27	21740349	TGGGG	T	PASS	intron_variant	MODIFIER	C2CD5	C2CD5	transcript	XM_038577049.1	protein_coding	24	c.2763+1483_2763+1486delCCCC
chr27	21740349	TGGGG	T	PASS	intron_variant	MODIFIER	C2CD5	C2CD5	transcript	XM_038577029.1	protein_coding	28	c.3138+1483_3138+1486delCCCC
chr27	21740349	TGGGG	T	PASS	intron_variant	MODIFIER	C2CD5	C2CD5	transcript	XM_038577030.1	protein_coding	27	c.3135+1483_3135+1486delCCCC
chr27	21740349	TGGGG	T	PASS	intron_variant	MODIFIER	C2CD5	C2CD5	transcript	XM_038577031.1	protein_coding	27	c.3117+1483_3117+1486delCCCC
chr27	21740349	TGGGG	T	PASS	intron_variant	MODIFIER	C2CD5	C2CD5	transcript	XM_038577034.1	protein_coding	27	c.3066+1483_3066+1486delCCCC
chr27	21740349	TGGGG	T	PASS	intron_variant	MODIFIER	C2CD5	C2CD5	transcript	XM_038577035.1	protein_coding	26	c.3015+1483_3015+1486delCCCC
chr27	21740349	TGGGG	T	PASS	intron_variant	MODIFIER	C2CD5	C2CD5	transcript	XM_038577037.1	protein_coding	27	c.2949+1483_2949+1486delCCCC
chr27	21893798	A	T	PASS	intergenic_region	MODIFIER	LOC100687416-ETNK1	LOC100687416-ETNK1	intergenic_region	LOC100687416_3-ETNK1_3		-1	n.21893798A>T
chr27	22312669	A	T	PASS	intergenic_region	MODIFIER	LOC111092848-SOX5	LOC111092848-SOX5	intergenic_region	LOC111092848_3-SOX5_3		-1	n.22312669A>T
chr27	22340391	A	G	PASS	intergenic_region	MODIFIER	LOC111092848-SOX5	LOC111092848-SOX5	intergenic_region	LOC111092848_3-SOX5_3		-1	n.22340391A>G
chr27	22357018	C	T	PASS	intergenic_region	MODIFIER	LOC111092848-SOX5	LOC111092848-SOX5	intergenic_region	LOC111092848_3-SOX5_3		-1	n.22357018C>T
chr27	22358144	AAG	A	PASS	intergenic_region	MODIFIER	LOC111092848-SOX5	LOC111092848-SOX5	intergenic_region	LOC111092848_3-SOX5_3		-1	n.22358145_22358146delAG
chr27	22358148	T	TTG	PASS	intergenic_region	MODIFIER	LOC111092848-SOX5	LOC111092848-SOX5	intergenic_region	LOC111092848_3-SOX5_3		-1	n.22358148_22358149insTG
chr27	22415896	G	A	PASS	intergenic_region	MODIFIER	LOC111092848-SOX5	LOC111092848-SOX5	intergenic_region	LOC111092848_3-SOX5_3		-1	n.22415896G>A
chr27	22455006	T	C	PASS	intergenic_region	MODIFIER	LOC111092848-SOX5	LOC111092848-SOX5	intergenic_region	LOC111092848_3-SOX5_3		-1	n.22455006T>C
chr27	22465867	T	TAATAATAATAA	PASS	intergenic_region	MODIFIER	LOC111092848-SOX5	LOC111092848-SOX5	intergenic_region	LOC111092848_3-SOX5_3		-1	n.22465867_22465868insAATAATAATAA
chr27	22465868	G	GTAATAATAATAAGTAATAATAATAATAATAATAAGTAATAATAATAAGTAAT	PASS	intergenic_region	MODIFIER	LOC111092848-SOX5	LOC111092848-SOX5	intergenic_region	LOC111092848_3-SOX5_3		-1	n.22465868_22465869insTAATAATAATAAGTAATAATAATAATAATAATAAGTAATAATAATAAGTAAT
chr27	22465869	C	A	PASS	intergenic_region	MODIFIER	LOC111092848-SOX5	LOC111092848-SOX5	intergenic_region	LOC111092848_3-SOX5_3		-1	n.22465869C>A
chr27	22465872	T	A	PASS	intergenic_region	MODIFIER	LOC111092848-SOX5	LOC111092848-SOX5	intergenic_region	LOC111092848_3-SOX5_3		-1	n.22465872T>A
chr27	22466979	C	A	PASS	intergenic_region	MODIFIER	LOC111092848-SOX5	LOC111092848-SOX5	intergenic_region	LOC111092848_3-SOX5_3		-1	n.22466979C>A
chr27	22467819	T	C	PASS	intergenic_region	MODIFIER	LOC111092848-SOX5	LOC111092848-SOX5	intergenic_region	LOC111092848_3-SOX5_3		-1	n.22467819T>C
chr27	22470647	G	T	PASS	intergenic_region	MODIFIER	LOC111092848-SOX5	LOC111092848-SOX5	intergenic_region	LOC111092848_3-SOX5_3		-1	n.22470647G>T
chr27	22471818	C	T	PASS	intergenic_region	MODIFIER	LOC111092848-SOX5	LOC111092848-SOX5	intergenic_region	LOC111092848_3-SOX5_3		-1	n.22471818C>T
chr27	22616284	ATGT	A	PASS	intergenic_region	MODIFIER	LOC111092848-SOX5	LOC111092848-SOX5	intergenic_region	LOC111092848_3-SOX5_3		-1	n.22616285_22616287delTGT
chr27	22801886	G	T	PASS	intron_variant	MODIFIER	SOX5	SOX5	transcript	XM_038577055.1	protein_coding	8	c.1042+11131C>A
chr27	22801886	G	T	PASS	intron_variant	MODIFIER	SOX5	SOX5	transcript	XM_038577074.1	protein_coding	7	c.895+11131C>A
chr27	22801886	G	T	PASS	intron_variant	MODIFIER	SOX5	SOX5	transcript	XM_038577073.1	protein_coding	7	c.895+11131C>A
chr27	22801886	G	T	PASS	intron_variant	MODIFIER	SOX5	SOX5	transcript	XM_038577077.1	protein_coding	7	c.895+11131C>A
chr27	22801886	G	T	PASS	intron_variant	MODIFIER	SOX5	SOX5	transcript	XM_038577075.1	protein_coding	7	c.895+11131C>A
chr27	22801886	G	T	PASS	intron_variant	MODIFIER	SOX5	SOX5	transcript	XM_038577059.1	protein_coding	7	c.934+11131C>A
chr27	22801886	G	T	PASS	intron_variant	MODIFIER	SOX5	SOX5	transcript	XM_038577076.1	protein_coding	7	c.895+11131C>A
chr27	22801886	G	T	PASS	intron_variant	MODIFIER	SOX5	SOX5	transcript	XM_038577072.1	protein_coding	9	c.895+11131C>A
chr27	22801886	G	T	PASS	intron_variant	MODIFIER	SOX5	SOX5	transcript	XM_038577056.1	protein_coding	8	c.1039+11131C>A
chr27	22801886	G	T	PASS	intron_variant	MODIFIER	SOX5	SOX5	transcript	XM_038577057.1	protein_coding	8	c.937+11131C>A
chr27	22801886	G	T	PASS	intron_variant	MODIFIER	SOX5	SOX5	transcript	XM_038577058.1	protein_coding	8	c.934+11131C>A
chr27	22801886	G	T	PASS	intron_variant	MODIFIER	SOX5	SOX5	transcript	XM_038577066.1	protein_coding	11	c.895+11131C>A
chr27	22801886	G	T	PASS	intron_variant	MODIFIER	SOX5	SOX5	transcript	XM_038577069.1	protein_coding	11	c.895+11131C>A
chr27	22801886	G	T	PASS	intron_variant	MODIFIER	SOX5	SOX5	transcript	XM_038577067.1	protein_coding	12	c.895+11131C>A
chr27	22801886	G	T	PASS	intron_variant	MODIFIER	SOX5	SOX5	transcript	XM_038577062.1	protein_coding	12	c.895+11131C>A
chr27	22801886	G	T	PASS	intron_variant	MODIFIER	SOX5	SOX5	transcript	XM_038577065.1	protein_coding	11	c.895+11131C>A
chr27	22801886	G	T	PASS	intron_variant	MODIFIER	SOX5	SOX5	transcript	XM_038577068.1	protein_coding	11	c.895+11131C>A
chr27	22801886	G	T	PASS	intron_variant	MODIFIER	SOX5	SOX5	transcript	XM_038577060.1	protein_coding	11	c.895+11131C>A
chr27	22801886	G	T	PASS	intron_variant	MODIFIER	SOX5	SOX5	transcript	XM_038577061.1	protein_coding	12	c.895+11131C>A
chr27	22801886	G	T	PASS	intron_variant	MODIFIER	SOX5	SOX5	transcript	XM_038577064.1	protein_coding	11	c.895+11131C>A
chr27	22801886	G	T	PASS	intron_variant	MODIFIER	SOX5	SOX5	transcript	XM_038577070.1	protein_coding	12	c.895+11131C>A
chr27	22801886	G	T	PASS	intron_variant	MODIFIER	SOX5	SOX5	transcript	XM_038577071.1	protein_coding	12	c.895+11131C>A
chr27	22801886	G	T	PASS	intron_variant	MODIFIER	SOX5	SOX5	transcript	XM_038577063.1	protein_coding	11	c.895+11131C>A
chr27	22880692	T	C	PASS	intron_variant	MODIFIER	SOX5	SOX5	transcript	XM_038577055.1	protein_coding	7	c.918+4019A>G
chr27	22880692	T	C	PASS	intron_variant	MODIFIER	SOX5	SOX5	transcript	XM_038577074.1	protein_coding	6	c.771+4019A>G
chr27	22880692	T	C	PASS	intron_variant	MODIFIER	SOX5	SOX5	transcript	XM_038577073.1	protein_coding	6	c.771+4019A>G
chr27	22880692	T	C	PASS	intron_variant	MODIFIER	SOX5	SOX5	transcript	XM_038577077.1	protein_coding	6	c.771+4019A>G
chr27	22880692	T	C	PASS	intron_variant	MODIFIER	SOX5	SOX5	transcript	XM_038577075.1	protein_coding	6	c.771+4019A>G
chr27	22880692	T	C	PASS	intron_variant	MODIFIER	SOX5	SOX5	transcript	XM_038577059.1	protein_coding	6	c.810+4019A>G
chr27	22880692	T	C	PASS	intron_variant	MODIFIER	SOX5	SOX5	transcript	XM_038577076.1	protein_coding	6	c.771+4019A>G
chr27	22880692	T	C	PASS	intron_variant	MODIFIER	SOX5	SOX5	transcript	XM_038577072.1	protein_coding	8	c.771+4019A>G
chr27	22880692	T	C	PASS	intron_variant	MODIFIER	SOX5	SOX5	transcript	XM_038577056.1	protein_coding	7	c.918+4019A>G
chr27	22880692	T	C	PASS	intron_variant	MODIFIER	SOX5	SOX5	transcript	XM_038577057.1	protein_coding	7	c.813+4019A>G
chr27	22880692	T	C	PASS	intron_variant	MODIFIER	SOX5	SOX5	transcript	XM_038577058.1	protein_coding	7	c.813+4019A>G
chr27	22880692	T	C	PASS	intron_variant	MODIFIER	SOX5	SOX5	transcript	XM_038577066.1	protein_coding	10	c.771+4019A>G
chr27	22880692	T	C	PASS	intron_variant	MODIFIER	SOX5	SOX5	transcript	XM_038577069.1	protein_coding	10	c.771+4019A>G
chr27	22880692	T	C	PASS	intron_variant	MODIFIER	SOX5	SOX5	transcript	XM_038577067.1	protein_coding	11	c.771+4019A>G
chr27	22880692	T	C	PASS	intron_variant	MODIFIER	SOX5	SOX5	transcript	XM_038577062.1	protein_coding	11	c.771+4019A>G
chr27	22880692	T	C	PASS	intron_variant	MODIFIER	SOX5	SOX5	transcript	XM_038577065.1	protein_coding	10	c.771+4019A>G
chr27	22880692	T	C	PASS	intron_variant	MODIFIER	SOX5	SOX5	transcript	XM_038577068.1	protein_coding	10	c.771+4019A>G
chr27	22880692	T	C	PASS	intron_variant	MODIFIER	SOX5	SOX5	transcript	XM_038577060.1	protein_coding	10	c.771+4019A>G
chr27	22880692	T	C	PASS	intron_variant	MODIFIER	SOX5	SOX5	transcript	XM_038577061.1	protein_coding	11	c.771+4019A>G
chr27	22880692	T	C	PASS	intron_variant	MODIFIER	SOX5	SOX5	transcript	XM_038577064.1	protein_coding	10	c.771+4019A>G
chr27	22880692	T	C	PASS	intron_variant	MODIFIER	SOX5	SOX5	transcript	XM_038577070.1	protein_coding	11	c.771+4019A>G
chr27	22880692	T	C	PASS	intron_variant	MODIFIER	SOX5	SOX5	transcript	XM_038577071.1	protein_coding	11	c.771+4019A>G
chr27	22880692	T	C	PASS	intron_variant	MODIFIER	SOX5	SOX5	transcript	XM_038577063.1	protein_coding	10	c.771+4019A>G
chr27	22912261	ATTGCT	A	PASS	intron_variant	MODIFIER	SOX5	SOX5	transcript	XM_038577055.1	protein_coding	4	c.590-6228_590-6224delAGCAA
chr27	22912261	ATTGCT	A	PASS	intron_variant	MODIFIER	SOX5	SOX5	transcript	XM_038577074.1	protein_coding	3	c.443-6228_443-6224delAGCAA
chr27	22912261	ATTGCT	A	PASS	intron_variant	MODIFIER	SOX5	SOX5	transcript	XM_038577073.1	protein_coding	3	c.443-6228_443-6224delAGCAA
chr27	22912261	ATTGCT	A	PASS	intron_variant	MODIFIER	SOX5	SOX5	transcript	XM_038577077.1	protein_coding	3	c.443-6228_443-6224delAGCAA
chr27	22912261	ATTGCT	A	PASS	intron_variant	MODIFIER	SOX5	SOX5	transcript	XM_038577075.1	protein_coding	3	c.443-6228_443-6224delAGCAA
chr27	22912261	ATTGCT	A	PASS	intron_variant	MODIFIER	SOX5	SOX5	transcript	XM_038577059.1	protein_coding	3	c.482-6228_482-6224delAGCAA
chr27	22912261	ATTGCT	A	PASS	intron_variant	MODIFIER	SOX5	SOX5	transcript	XM_038577076.1	protein_coding	3	c.443-6228_443-6224delAGCAA
chr27	22912261	ATTGCT	A	PASS	intron_variant	MODIFIER	SOX5	SOX5	transcript	XM_038577072.1	protein_coding	5	c.443-6228_443-6224delAGCAA
chr27	22912261	ATTGCT	A	PASS	intron_variant	MODIFIER	SOX5	SOX5	transcript	XM_038577056.1	protein_coding	4	c.590-6228_590-6224delAGCAA
chr27	22912261	ATTGCT	A	PASS	intron_variant	MODIFIER	SOX5	SOX5	transcript	XM_038577057.1	protein_coding	4	c.485-6228_485-6224delAGCAA
chr27	22912261	ATTGCT	A	PASS	intron_variant	MODIFIER	SOX5	SOX5	transcript	XM_038577058.1	protein_coding	4	c.485-6228_485-6224delAGCAA
chr27	22912261	ATTGCT	A	PASS	intron_variant	MODIFIER	SOX5	SOX5	transcript	XM_038577066.1	protein_coding	7	c.443-6228_443-6224delAGCAA
chr27	22912261	ATTGCT	A	PASS	intron_variant	MODIFIER	SOX5	SOX5	transcript	XM_038577069.1	protein_coding	7	c.443-6228_443-6224delAGCAA
chr27	22912261	ATTGCT	A	PASS	intron_variant	MODIFIER	SOX5	SOX5	transcript	XM_038577067.1	protein_coding	8	c.443-6228_443-6224delAGCAA
chr27	22912261	ATTGCT	A	PASS	intron_variant	MODIFIER	SOX5	SOX5	transcript	XM_038577062.1	protein_coding	8	c.443-6228_443-6224delAGCAA
chr27	22912261	ATTGCT	A	PASS	intron_variant	MODIFIER	SOX5	SOX5	transcript	XM_038577065.1	protein_coding	7	c.443-6228_443-6224delAGCAA
chr27	22912261	ATTGCT	A	PASS	intron_variant	MODIFIER	SOX5	SOX5	transcript	XM_038577068.1	protein_coding	7	c.443-6228_443-6224delAGCAA
chr27	22912261	ATTGCT	A	PASS	intron_variant	MODIFIER	SOX5	SOX5	transcript	XM_038577060.1	protein_coding	7	c.443-6228_443-6224delAGCAA
chr27	22912261	ATTGCT	A	PASS	intron_variant	MODIFIER	SOX5	SOX5	transcript	XM_038577061.1	protein_coding	8	c.443-6228_443-6224delAGCAA
chr27	22912261	ATTGCT	A	PASS	intron_variant	MODIFIER	SOX5	SOX5	transcript	XM_038577064.1	protein_coding	7	c.443-6228_443-6224delAGCAA
chr27	22912261	ATTGCT	A	PASS	intron_variant	MODIFIER	SOX5	SOX5	transcript	XM_038577070.1	protein_coding	8	c.443-6228_443-6224delAGCAA
chr27	22912261	ATTGCT	A	PASS	intron_variant	MODIFIER	SOX5	SOX5	transcript	XM_038577071.1	protein_coding	8	c.443-6228_443-6224delAGCAA
chr27	22912261	ATTGCT	A	PASS	intron_variant	MODIFIER	SOX5	SOX5	transcript	XM_038577063.1	protein_coding	7	c.443-6228_443-6224delAGCAA
chr27	22934001	T	A	PASS	intron_variant	MODIFIER	SOX5	SOX5	transcript	XM_038577055.1	protein_coding	4	c.590-27963A>T
chr27	22934001	T	A	PASS	intron_variant	MODIFIER	SOX5	SOX5	transcript	XM_038577074.1	protein_coding	3	c.443-27963A>T
chr27	22934001	T	A	PASS	intron_variant	MODIFIER	SOX5	SOX5	transcript	XM_038577073.1	protein_coding	3	c.443-27963A>T
chr27	22934001	T	A	PASS	intron_variant	MODIFIER	SOX5	SOX5	transcript	XM_038577077.1	protein_coding	3	c.443-27963A>T
chr27	22934001	T	A	PASS	intron_variant	MODIFIER	SOX5	SOX5	transcript	XM_038577075.1	protein_coding	3	c.443-27963A>T
chr27	22934001	T	A	PASS	intron_variant	MODIFIER	SOX5	SOX5	transcript	XM_038577059.1	protein_coding	3	c.482-27963A>T
chr27	22934001	T	A	PASS	intron_variant	MODIFIER	SOX5	SOX5	transcript	XM_038577076.1	protein_coding	3	c.443-27963A>T
chr27	22934001	T	A	PASS	intron_variant	MODIFIER	SOX5	SOX5	transcript	XM_038577072.1	protein_coding	5	c.443-27963A>T
chr27	22934001	T	A	PASS	intron_variant	MODIFIER	SOX5	SOX5	transcript	XM_038577056.1	protein_coding	4	c.590-27963A>T
chr27	22934001	T	A	PASS	intron_variant	MODIFIER	SOX5	SOX5	transcript	XM_038577057.1	protein_coding	4	c.485-27963A>T
chr27	22934001	T	A	PASS	intron_variant	MODIFIER	SOX5	SOX5	transcript	XM_038577058.1	protein_coding	4	c.485-27963A>T
chr27	22934001	T	A	PASS	intron_variant	MODIFIER	SOX5	SOX5	transcript	XM_038577066.1	protein_coding	7	c.443-27963A>T
chr27	22934001	T	A	PASS	intron_variant	MODIFIER	SOX5	SOX5	transcript	XM_038577069.1	protein_coding	7	c.443-27963A>T
chr27	22934001	T	A	PASS	intron_variant	MODIFIER	SOX5	SOX5	transcript	XM_038577067.1	protein_coding	8	c.443-27963A>T
chr27	22934001	T	A	PASS	intron_variant	MODIFIER	SOX5	SOX5	transcript	XM_038577062.1	protein_coding	8	c.443-27963A>T
chr27	22934001	T	A	PASS	intron_variant	MODIFIER	SOX5	SOX5	transcript	XM_038577065.1	protein_coding	7	c.443-27963A>T
chr27	22934001	T	A	PASS	intron_variant	MODIFIER	SOX5	SOX5	transcript	XM_038577068.1	protein_coding	7	c.443-27963A>T
chr27	22934001	T	A	PASS	intron_variant	MODIFIER	SOX5	SOX5	transcript	XM_038577060.1	protein_coding	7	c.443-27963A>T
chr27	22934001	T	A	PASS	intron_variant	MODIFIER	SOX5	SOX5	transcript	XM_038577061.1	protein_coding	8	c.443-27963A>T
chr27	22934001	T	A	PASS	intron_variant	MODIFIER	SOX5	SOX5	transcript	XM_038577064.1	protein_coding	7	c.443-27963A>T
chr27	22934001	T	A	PASS	intron_variant	MODIFIER	SOX5	SOX5	transcript	XM_038577070.1	protein_coding	8	c.443-27963A>T
chr27	22934001	T	A	PASS	intron_variant	MODIFIER	SOX5	SOX5	transcript	XM_038577071.1	protein_coding	8	c.443-27963A>T
chr27	22934001	T	A	PASS	intron_variant	MODIFIER	SOX5	SOX5	transcript	XM_038577063.1	protein_coding	7	c.443-27963A>T
chr27	23167417	A	G	PASS	intron_variant	MODIFIER	SOX5	SOX5	transcript	XM_038577055.1	protein_coding	2	c.147-134431T>C
chr27	23167417	A	G	PASS	intron_variant	MODIFIER	SOX5	SOX5	transcript	XM_038577072.1	protein_coding	3	c.-2+50845T>C
chr27	23167417	A	G	PASS	intron_variant	MODIFIER	SOX5	SOX5	transcript	XM_038577056.1	protein_coding	2	c.147-134431T>C
chr27	23167417	A	G	PASS	intron_variant	MODIFIER	SOX5	SOX5	transcript	XM_038577057.1	protein_coding	2	c.147-134431T>C
chr27	23167417	A	G	PASS	intron_variant	MODIFIER	SOX5	SOX5	transcript	XM_038577058.1	protein_coding	2	c.147-134431T>C
chr27	23167417	A	G	PASS	intron_variant	MODIFIER	SOX5	SOX5	transcript	XM_038577066.1	protein_coding	5	c.-1-134431T>C
chr27	23167417	A	G	PASS	intron_variant	MODIFIER	SOX5	SOX5	transcript	XM_038577069.1	protein_coding	5	c.-1-134431T>C
chr27	23167417	A	G	PASS	intron_variant	MODIFIER	SOX5	SOX5	transcript	XM_038577067.1	protein_coding	6	c.-1-134431T>C
chr27	23167417	A	G	PASS	intron_variant	MODIFIER	SOX5	SOX5	transcript	XM_038577062.1	protein_coding	6	c.-1-134431T>C
chr27	23167417	A	G	PASS	intron_variant	MODIFIER	SOX5	SOX5	transcript	XM_038577065.1	protein_coding	5	c.-1-134431T>C
chr27	23167417	A	G	PASS	intron_variant	MODIFIER	SOX5	SOX5	transcript	XM_038577068.1	protein_coding	5	c.-1-134431T>C
chr27	23167417	A	G	PASS	intron_variant	MODIFIER	SOX5	SOX5	transcript	XM_038577060.1	protein_coding	5	c.-1-134431T>C
chr27	23167417	A	G	PASS	intron_variant	MODIFIER	SOX5	SOX5	transcript	XM_038577061.1	protein_coding	6	c.-2+50845T>C
chr27	23167417	A	G	PASS	intron_variant	MODIFIER	SOX5	SOX5	transcript	XM_038577064.1	protein_coding	5	c.-1-134431T>C
chr27	23167417	A	G	PASS	intron_variant	MODIFIER	SOX5	SOX5	transcript	XM_038577070.1	protein_coding	6	c.-1-134431T>C
chr27	23167417	A	G	PASS	intron_variant	MODIFIER	SOX5	SOX5	transcript	XM_038577071.1	protein_coding	6	c.-1-134431T>C
chr27	23167417	A	G	PASS	intron_variant	MODIFIER	SOX5	SOX5	transcript	XM_038577063.1	protein_coding	5	c.-1-134431T>C
chr27	23168388	AT	A	PASS	intron_variant	MODIFIER	SOX5	SOX5	transcript	XM_038577055.1	protein_coding	2	c.147-135403delA
chr27	23168388	AT	A	PASS	intron_variant	MODIFIER	SOX5	SOX5	transcript	XM_038577072.1	protein_coding	3	c.-2+49873delA
chr27	23168388	AT	A	PASS	intron_variant	MODIFIER	SOX5	SOX5	transcript	XM_038577056.1	protein_coding	2	c.147-135403delA
chr27	23168388	AT	A	PASS	intron_variant	MODIFIER	SOX5	SOX5	transcript	XM_038577057.1	protein_coding	2	c.147-135403delA
chr27	23168388	AT	A	PASS	intron_variant	MODIFIER	SOX5	SOX5	transcript	XM_038577058.1	protein_coding	2	c.147-135403delA
chr27	23168388	AT	A	PASS	intron_variant	MODIFIER	SOX5	SOX5	transcript	XM_038577066.1	protein_coding	5	c.-1-135403delA
chr27	23168388	AT	A	PASS	intron_variant	MODIFIER	SOX5	SOX5	transcript	XM_038577069.1	protein_coding	5	c.-1-135403delA
chr27	23168388	AT	A	PASS	intron_variant	MODIFIER	SOX5	SOX5	transcript	XM_038577067.1	protein_coding	6	c.-1-135403delA
chr27	23168388	AT	A	PASS	intron_variant	MODIFIER	SOX5	SOX5	transcript	XM_038577062.1	protein_coding	6	c.-1-135403delA
chr27	23168388	AT	A	PASS	intron_variant	MODIFIER	SOX5	SOX5	transcript	XM_038577065.1	protein_coding	5	c.-1-135403delA
chr27	23168388	AT	A	PASS	intron_variant	MODIFIER	SOX5	SOX5	transcript	XM_038577068.1	protein_coding	5	c.-1-135403delA
chr27	23168388	AT	A	PASS	intron_variant	MODIFIER	SOX5	SOX5	transcript	XM_038577060.1	protein_coding	5	c.-1-135403delA
chr27	23168388	AT	A	PASS	intron_variant	MODIFIER	SOX5	SOX5	transcript	XM_038577061.1	protein_coding	6	c.-2+49873delA
chr27	23168388	AT	A	PASS	intron_variant	MODIFIER	SOX5	SOX5	transcript	XM_038577064.1	protein_coding	5	c.-1-135403delA
chr27	23168388	AT	A	PASS	intron_variant	MODIFIER	SOX5	SOX5	transcript	XM_038577070.1	protein_coding	6	c.-1-135403delA
chr27	23168388	AT	A	PASS	intron_variant	MODIFIER	SOX5	SOX5	transcript	XM_038577071.1	protein_coding	6	c.-1-135403delA
chr27	23168388	AT	A	PASS	intron_variant	MODIFIER	SOX5	SOX5	transcript	XM_038577063.1	protein_coding	5	c.-1-135403delA
chr27	23173041	G	A	PASS	intron_variant	MODIFIER	SOX5	SOX5	transcript	XM_038577055.1	protein_coding	2	c.147-140055C>T
chr27	23173041	G	A	PASS	intron_variant	MODIFIER	SOX5	SOX5	transcript	XM_038577072.1	protein_coding	3	c.-2+45221C>T
chr27	23173041	G	A	PASS	intron_variant	MODIFIER	SOX5	SOX5	transcript	XM_038577056.1	protein_coding	2	c.147-140055C>T
chr27	23173041	G	A	PASS	intron_variant	MODIFIER	SOX5	SOX5	transcript	XM_038577057.1	protein_coding	2	c.147-140055C>T
chr27	23173041	G	A	PASS	intron_variant	MODIFIER	SOX5	SOX5	transcript	XM_038577058.1	protein_coding	2	c.147-140055C>T
chr27	23173041	G	A	PASS	intron_variant	MODIFIER	SOX5	SOX5	transcript	XM_038577066.1	protein_coding	5	c.-1-140055C>T
chr27	23173041	G	A	PASS	intron_variant	MODIFIER	SOX5	SOX5	transcript	XM_038577069.1	protein_coding	5	c.-1-140055C>T
chr27	23173041	G	A	PASS	intron_variant	MODIFIER	SOX5	SOX5	transcript	XM_038577067.1	protein_coding	6	c.-1-140055C>T
chr27	23173041	G	A	PASS	intron_variant	MODIFIER	SOX5	SOX5	transcript	XM_038577062.1	protein_coding	6	c.-1-140055C>T
chr27	23173041	G	A	PASS	intron_variant	MODIFIER	SOX5	SOX5	transcript	XM_038577065.1	protein_coding	5	c.-1-140055C>T
chr27	23173041	G	A	PASS	intron_variant	MODIFIER	SOX5	SOX5	transcript	XM_038577068.1	protein_coding	5	c.-1-140055C>T
chr27	23173041	G	A	PASS	intron_variant	MODIFIER	SOX5	SOX5	transcript	XM_038577060.1	protein_coding	5	c.-1-140055C>T
chr27	23173041	G	A	PASS	intron_variant	MODIFIER	SOX5	SOX5	transcript	XM_038577061.1	protein_coding	6	c.-2+45221C>T
chr27	23173041	G	A	PASS	intron_variant	MODIFIER	SOX5	SOX5	transcript	XM_038577064.1	protein_coding	5	c.-1-140055C>T
chr27	23173041	G	A	PASS	intron_variant	MODIFIER	SOX5	SOX5	transcript	XM_038577070.1	protein_coding	6	c.-1-140055C>T
chr27	23173041	G	A	PASS	intron_variant	MODIFIER	SOX5	SOX5	transcript	XM_038577071.1	protein_coding	6	c.-1-140055C>T
chr27	23173041	G	A	PASS	intron_variant	MODIFIER	SOX5	SOX5	transcript	XM_038577063.1	protein_coding	5	c.-1-140055C>T
chr27	23216076	C	T	PASS	intron_variant	MODIFIER	SOX5	SOX5	transcript	XM_038577055.1	protein_coding	2	c.146+131170G>A
chr27	23216076	C	T	PASS	intron_variant	MODIFIER	SOX5	SOX5	transcript	XM_038577072.1	protein_coding	3	c.-2+2186G>A
chr27	23216076	C	T	PASS	intron_variant	MODIFIER	SOX5	SOX5	transcript	XM_038577056.1	protein_coding	2	c.146+131170G>A
chr27	23216076	C	T	PASS	intron_variant	MODIFIER	SOX5	SOX5	transcript	XM_038577057.1	protein_coding	2	c.146+131170G>A
chr27	23216076	C	T	PASS	intron_variant	MODIFIER	SOX5	SOX5	transcript	XM_038577058.1	protein_coding	2	c.146+131170G>A
chr27	23216076	C	T	PASS	intron_variant	MODIFIER	SOX5	SOX5	transcript	XM_038577066.1	protein_coding	5	c.-2+131170G>A
chr27	23216076	C	T	PASS	intron_variant	MODIFIER	SOX5	SOX5	transcript	XM_038577069.1	protein_coding	5	c.-2+131170G>A
chr27	23216076	C	T	PASS	intron_variant	MODIFIER	SOX5	SOX5	transcript	XM_038577067.1	protein_coding	6	c.-2+131170G>A
chr27	23216076	C	T	PASS	intron_variant	MODIFIER	SOX5	SOX5	transcript	XM_038577062.1	protein_coding	6	c.-2+131170G>A
chr27	23216076	C	T	PASS	intron_variant	MODIFIER	SOX5	SOX5	transcript	XM_038577065.1	protein_coding	5	c.-2+131170G>A
chr27	23216076	C	T	PASS	intron_variant	MODIFIER	SOX5	SOX5	transcript	XM_038577068.1	protein_coding	5	c.-2+131170G>A
chr27	23216076	C	T	PASS	intron_variant	MODIFIER	SOX5	SOX5	transcript	XM_038577060.1	protein_coding	5	c.-2+131170G>A
chr27	23216076	C	T	PASS	intron_variant	MODIFIER	SOX5	SOX5	transcript	XM_038577061.1	protein_coding	6	c.-2+2186G>A
chr27	23216076	C	T	PASS	intron_variant	MODIFIER	SOX5	SOX5	transcript	XM_038577064.1	protein_coding	5	c.-2+131170G>A
chr27	23216076	C	T	PASS	intron_variant	MODIFIER	SOX5	SOX5	transcript	XM_038577070.1	protein_coding	6	c.-2+131170G>A
chr27	23216076	C	T	PASS	intron_variant	MODIFIER	SOX5	SOX5	transcript	XM_038577071.1	protein_coding	6	c.-2+131170G>A
chr27	23216076	C	T	PASS	intron_variant	MODIFIER	SOX5	SOX5	transcript	XM_038577063.1	protein_coding	5	c.-2+131170G>A
chr28	16206318	C	T	PASS	intron_variant	MODIFIER	SH3PXD2A	SH3PXD2A	transcript	XM_038578695.1	protein_coding	6	c.427+3951G>A
chr28	16206318	C	T	PASS	intron_variant	MODIFIER	SH3PXD2A	SH3PXD2A	transcript	XM_038578702.1	protein_coding	2	c.-24+3951G>A
chr28	16206318	C	T	PASS	intron_variant	MODIFIER	SH3PXD2A	SH3PXD2A	transcript	XM_038578701.1	protein_coding	5	c.274+3951G>A
chr28	16206318	C	T	PASS	intron_variant	MODIFIER	SH3PXD2A	SH3PXD2A	transcript	XM_038578697.1	protein_coding	5	c.370+3951G>A
chr28	16206318	C	T	PASS	intron_variant	MODIFIER	SH3PXD2A	SH3PXD2A	transcript	XM_038578700.1	protein_coding	6	c.274+3951G>A
chr28	16206318	C	T	PASS	intron_variant	MODIFIER	SH3PXD2A	SH3PXD2A	transcript	XM_038578696.1	protein_coding	6	c.427+3951G>A
chr28	16206318	C	T	PASS	intron_variant	MODIFIER	SH3PXD2A	SH3PXD2A	transcript	XM_038578699.1	protein_coding	6	c.427+3951G>A
chr28	16326551	G	A	PASS	intron_variant	MODIFIER	SH3PXD2A	SH3PXD2A	transcript	XM_038578695.1	protein_coding	1	c.73-16970C>T
chr28	16326551	G	A	PASS	intron_variant	MODIFIER	SH3PXD2A	SH3PXD2A	transcript	XM_038578700.1	protein_coding	1	c.-81-16970C>T
chr28	16326551	G	A	PASS	intron_variant	MODIFIER	SH3PXD2A	SH3PXD2A	transcript	XM_038578696.1	protein_coding	1	c.73-16970C>T
chr28	16326551	G	A	PASS	intron_variant	MODIFIER	SH3PXD2A	SH3PXD2A	transcript	XM_038578699.1	protein_coding	1	c.73-16970C>T
chr28	20160114	T	C	PASS	intergenic_region	MODIFIER	LOC119866629-LOC111092968	LOC119866629-LOC111092968	intergenic_region	LOC119866629_3-LOC111092968_3		-1	n.20160114T>C
chr28	20160132	T	TCA	PASS	intergenic_region	MODIFIER	LOC119866629-LOC111092968	LOC119866629-LOC111092968	intergenic_region	LOC119866629_3-LOC111092968_3		-1	n.20160132_20160133insCA
chr28	20160136	TC	T	PASS	intergenic_region	MODIFIER	LOC119866629-LOC111092968	LOC119866629-LOC111092968	intergenic_region	LOC119866629_3-LOC111092968_3		-1	n.20160137delC
chr28	24228585	C	T	PASS	intergenic_region	MODIFIER	LOC100855860-LOC111093048	LOC100855860-LOC111093048	intergenic_region	LOC100855860_3-LOC111093048_3		-1	n.24228585C>T
chr28	24693059	T	G	PASS	intron_variant	MODIFIER	LOC119866523	LOC119866523	transcript	XR_005380288.1	pseudogene	2	n.178-3276A>C
chr28	24693059	T	G	PASS	intron_variant	MODIFIER	LOC119866523	LOC119866523	transcript	XR_005380287.1	pseudogene	1	n.120-3276A>C
chr28	41252832	G	A	PASS	upstream_gene_variant	MODIFIER	LOC102153476	LOC102153476	transcript	XR_005380801.1	pseudogene	-1	n.-3880C>T
chr28	41252832	G	A	PASS	upstream_gene_variant	MODIFIER	ADGRA1	ADGRA1	transcript	XM_038579186.1	protein_coding	-1	c.-3346G>A
chr28	41252832	G	A	PASS	downstream_gene_variant	MODIFIER	LOC119877703	LOC119877703	transcript	XR_005380798.1	pseudogene	-1	n.*430C>T
chr28	41252832	G	A	PASS	downstream_gene_variant	MODIFIER	LOC119877703	LOC119877703	transcript	XR_005380799.1	pseudogene	-1	n.*430C>T
chr28	41252832	G	A	PASS	downstream_gene_variant	MODIFIER	LOC119877703	LOC119877703	transcript	XR_005380800.1	pseudogene	-1	n.*430C>T
chr28	41252832	G	A	PASS	intergenic_region	MODIFIER	LOC102153476-LOC119877703	LOC102153476-LOC119877703	intergenic_region	LOC102153476_2-LOC119877703		-1	n.41252832G>A
chr28	41253754	C	A	PASS	upstream_gene_variant	MODIFIER	LOC102153476	LOC102153476	transcript	XR_005380801.1	pseudogene	-1	n.-4802G>T
chr28	41253754	C	A	PASS	upstream_gene_variant	MODIFIER	ADGRA1	ADGRA1	transcript	XM_038579186.1	protein_coding	-1	c.-2424C>A
chr28	41253754	C	A	PASS	non_coding_transcript_exon_variant	MODIFIER	LOC119877703	LOC119877703	transcript	XR_005380798.1	pseudogene	4	n.5309G>T
chr28	41253754	C	A	PASS	non_coding_transcript_exon_variant	MODIFIER	LOC119877703	LOC119877703	transcript	XR_005380799.1	pseudogene	4	n.5283G>T
chr28	41253754	C	A	PASS	non_coding_transcript_exon_variant	MODIFIER	LOC119877703	LOC119877703	transcript	XR_005380800.1	pseudogene	5	n.4947G>T
chr28	41254764	C	T	PASS	upstream_gene_variant	MODIFIER	ADGRA1	ADGRA1	transcript	XM_038579186.1	protein_coding	-1	c.-1414C>T
chr28	41254764	C	T	PASS	non_coding_transcript_exon_variant	MODIFIER	LOC119877703	LOC119877703	transcript	XR_005380798.1	pseudogene	4	n.4299G>A
chr28	41254764	C	T	PASS	non_coding_transcript_exon_variant	MODIFIER	LOC119877703	LOC119877703	transcript	XR_005380799.1	pseudogene	4	n.4273G>A
chr28	41254764	C	T	PASS	non_coding_transcript_exon_variant	MODIFIER	LOC119877703	LOC119877703	transcript	XR_005380800.1	pseudogene	5	n.3937G>A
chr28	41255575	T	TGGCG	PASS	upstream_gene_variant	MODIFIER	ADGRA1	ADGRA1	transcript	XM_038579186.1	protein_coding	-1	c.-603_-602insGGCG
chr28	41255575	T	TGGCG	PASS	intron_variant	MODIFIER	LOC119877703	LOC119877703	transcript	XR_005380798.1	pseudogene	3	n.3620-133_3620-132insCGCC
chr28	41255575	T	TGGCG	PASS	intron_variant	MODIFIER	LOC119877703	LOC119877703	transcript	XR_005380799.1	pseudogene	3	n.3594-133_3594-132insCGCC
chr28	41255575	T	TGGCG	PASS	intron_variant	MODIFIER	LOC119877703	LOC119877703	transcript	XR_005380800.1	pseudogene	3	n.3620-133_3620-132insCGCC
chr28	41260579	A	G	PASS	upstream_gene_variant	MODIFIER	ADGRA1	ADGRA1	transcript	XM_038579187.1	protein_coding	-1	c.-2934A>G
chr28	41260579	A	G	PASS	intron_variant	MODIFIER	ADGRA1	ADGRA1	transcript	XM_038579186.1	protein_coding	2	c.4-3465A>G
chr28	41260579	A	G	PASS	non_coding_transcript_exon_variant	MODIFIER	LOC119877703	LOC119877703	transcript	XR_005380798.1	pseudogene	1	n.2705T>C
chr28	41260579	A	G	PASS	non_coding_transcript_exon_variant	MODIFIER	LOC119877703	LOC119877703	transcript	XR_005380799.1	pseudogene	1	n.2705T>C
chr28	41260579	A	G	PASS	non_coding_transcript_exon_variant	MODIFIER	LOC119877703	LOC119877703	transcript	XR_005380800.1	pseudogene	1	n.2705T>C
chr28	41260581	G	GA	PASS	upstream_gene_variant	MODIFIER	ADGRA1	ADGRA1	transcript	XM_038579187.1	protein_coding	-1	c.-2932_-2931insA
chr28	41260581	G	GA	PASS	intron_variant	MODIFIER	ADGRA1	ADGRA1	transcript	XM_038579186.1	protein_coding	2	c.4-3463_4-3462insA
chr28	41260581	G	GA	PASS	non_coding_transcript_exon_variant	MODIFIER	LOC119877703	LOC119877703	transcript	XR_005380798.1	pseudogene	1	n.2702_2703insT
chr28	41260581	G	GA	PASS	non_coding_transcript_exon_variant	MODIFIER	LOC119877703	LOC119877703	transcript	XR_005380799.1	pseudogene	1	n.2702_2703insT
chr28	41260581	G	GA	PASS	non_coding_transcript_exon_variant	MODIFIER	LOC119877703	LOC119877703	transcript	XR_005380800.1	pseudogene	1	n.2702_2703insT
chr28	41260594	G	A	PASS	upstream_gene_variant	MODIFIER	ADGRA1	ADGRA1	transcript	XM_038579187.1	protein_coding	-1	c.-2919G>A
chr28	41260594	G	A	PASS	intron_variant	MODIFIER	ADGRA1	ADGRA1	transcript	XM_038579186.1	protein_coding	2	c.4-3450G>A
chr28	41260594	G	A	PASS	non_coding_transcript_exon_variant	MODIFIER	LOC119877703	LOC119877703	transcript	XR_005380798.1	pseudogene	1	n.2690C>T
chr28	41260594	G	A	PASS	non_coding_transcript_exon_variant	MODIFIER	LOC119877703	LOC119877703	transcript	XR_005380799.1	pseudogene	1	n.2690C>T
chr28	41260594	G	A	PASS	non_coding_transcript_exon_variant	MODIFIER	LOC119877703	LOC119877703	transcript	XR_005380800.1	pseudogene	1	n.2690C>T
chr28	41261904	C	A	PASS	upstream_gene_variant	MODIFIER	ADGRA1	ADGRA1	transcript	XM_038579187.1	protein_coding	-1	c.-1609C>A
chr28	41261904	C	A	PASS	intron_variant	MODIFIER	ADGRA1	ADGRA1	transcript	XM_038579186.1	protein_coding	2	c.4-2140C>A
chr28	41261904	C	A	PASS	non_coding_transcript_exon_variant	MODIFIER	LOC119877703	LOC119877703	transcript	XR_005380798.1	pseudogene	1	n.1380G>T
chr28	41261904	C	A	PASS	non_coding_transcript_exon_variant	MODIFIER	LOC119877703	LOC119877703	transcript	XR_005380799.1	pseudogene	1	n.1380G>T
chr28	41261904	C	A	PASS	non_coding_transcript_exon_variant	MODIFIER	LOC119877703	LOC119877703	transcript	XR_005380800.1	pseudogene	1	n.1380G>T
chr28	41265726	T	C	PASS	upstream_gene_variant	MODIFIER	LOC119877703	LOC119877703	transcript	XR_005380798.1	pseudogene	-1	n.-2443A>G
chr28	41265726	T	C	PASS	upstream_gene_variant	MODIFIER	LOC119877703	LOC119877703	transcript	XR_005380799.1	pseudogene	-1	n.-2443A>G
chr28	41265726	T	C	PASS	upstream_gene_variant	MODIFIER	LOC119877703	LOC119877703	transcript	XR_005380800.1	pseudogene	-1	n.-2443A>G
chr28	41265726	T	C	PASS	intron_variant	MODIFIER	ADGRA1	ADGRA1	transcript	XM_038579186.1	protein_coding	3	c.132-476T>C
chr28	41265726	T	C	PASS	intron_variant	MODIFIER	ADGRA1	ADGRA1	transcript	XM_038579187.1	protein_coding	2	c.51-476T>C
chr28	41271045	G	A	PASS	intron_variant	MODIFIER	ADGRA1	ADGRA1	transcript	XM_038579186.1	protein_coding	5	c.401+1551G>A
chr28	41271045	G	A	PASS	intron_variant	MODIFIER	ADGRA1	ADGRA1	transcript	XM_038579187.1	protein_coding	4	c.320+1551G>A
chr28	41271109	G	A	PASS	intron_variant	MODIFIER	ADGRA1	ADGRA1	transcript	XM_038579186.1	protein_coding	5	c.401+1615G>A
chr28	41271109	G	A	PASS	intron_variant	MODIFIER	ADGRA1	ADGRA1	transcript	XM_038579187.1	protein_coding	4	c.320+1615G>A
chr28	41272357	C	T	PASS	intron_variant	MODIFIER	ADGRA1	ADGRA1	transcript	XM_038579186.1	protein_coding	5	c.402-1604C>T
chr28	41272357	C	T	PASS	intron_variant	MODIFIER	ADGRA1	ADGRA1	transcript	XM_038579187.1	protein_coding	4	c.321-1604C>T
chr28	41273252	G	A	PASS	intron_variant	MODIFIER	ADGRA1	ADGRA1	transcript	XM_038579186.1	protein_coding	5	c.402-709G>A
chr28	41273252	G	A	PASS	intron_variant	MODIFIER	ADGRA1	ADGRA1	transcript	XM_038579187.1	protein_coding	4	c.321-709G>A
chr28	41273604	G	A	PASS	intron_variant	MODIFIER	ADGRA1	ADGRA1	transcript	XM_038579186.1	protein_coding	5	c.402-357G>A
chr28	41273604	G	A	PASS	intron_variant	MODIFIER	ADGRA1	ADGRA1	transcript	XM_038579187.1	protein_coding	4	c.321-357G>A
chr28	41360411	G	A	PASS	intergenic_region	MODIFIER	MIR202-ADAM8	MIR202-ADAM8	intergenic_region	MIR202_3-ADAM8_3		-1	n.41360411G>A
chr28	41410504	G	A	PASS	upstream_gene_variant	MODIFIER	LOC491698	LOC491698	transcript	XM_038577977.1	protein_coding	-1	c.-4313G>A
chr28	41410504	G	A	PASS	intergenic_region	MODIFIER	ZNF511-LOC491698	ZNF511-LOC491698	intergenic_region	ZNF511_3-LOC491698_3		-1	n.41410504G>A
chr29	246131	C	T	PASS	intergenic_region	MODIFIER	CHR_START-PRKDC	CHR_START-PRKDC	intergenic_region	CHR_START-PRKDC_3		-1	n.246131C>T
chr29	2137651	G	A	PASS	intergenic_region	MODIFIER	LOC119877710-SNTG1	LOC119877710-SNTG1	intergenic_region	LOC119877710-SNTG1_3		-1	n.2137651G>A
chr29	15074672	G	A	PASS	intron_variant	MODIFIER	CYP7B1	CYP7B1	transcript	XM_038579396.1	protein_coding	1	c.113+31566C>T
chr29	15074672	G	A	PASS	intron_variant	MODIFIER	CYP7B1	CYP7B1	transcript	XM_038579398.1	protein_coding	1	c.113+31566C>T
chr29	16090149	C	T	PASS	intergenic_region	MODIFIER	PDE7A-DNAJC5B	PDE7A-DNAJC5B	intergenic_region	PDE7A_3-DNAJC5B_3		-1	n.16090149C>T
chr29	17453461	T	C	PASS	intron_variant	MODIFIER	CPA6	CPA6	transcript	XM_038579472.1	protein_coding	6	c.639+15858A>G
chr29	17453461	T	C	PASS	intron_variant	MODIFIER	CPA6	CPA6	transcript	XM_038579473.1	protein_coding	6	c.639+15858A>G
chr29	17942898	GC	G	PASS	intron_variant	MODIFIER	PREX2	PREX2	transcript	XM_038579474.1	protein_coding	1	c.141+6343delC
chr29	19034924	G	A	PASS	intergenic_region	MODIFIER	LOC102151134-LOC119866674	LOC102151134-LOC119866674	intergenic_region	LOC102151134_3-LOC119866674_3		-1	n.19034924G>A
chr29	19093905	T	A	PASS	intergenic_region	MODIFIER	LOC100688020-SULF1	LOC100688020-SULF1	intergenic_region	LOC100688020_3-SULF1_3		-1	n.19093905T>A
chr29	19755125	T	G	PASS	intron_variant	MODIFIER	NCOA2	NCOA2	transcript	XM_038579481.1	protein_coding	15	c.3162-1049A>C
chr29	19755125	T	G	PASS	intron_variant	MODIFIER	LOC111093141	LOC111093141	transcript	XR_005381085.1	pseudogene	2	n.3387-3213T>G
chr29	19755125	T	G	PASS	intron_variant	MODIFIER	NCOA2	NCOA2	transcript	XM_038579487.1	protein_coding	14	c.3162-1049A>C
chr29	19755125	T	G	PASS	intron_variant	MODIFIER	NCOA2	NCOA2	transcript	XM_038579486.1	protein_coding	15	c.3162-1049A>C
chr29	19755125	T	G	PASS	intron_variant	MODIFIER	NCOA2	NCOA2	transcript	XM_038579484.1	protein_coding	15	c.3162-1049A>C
chr29	19755125	T	G	PASS	intron_variant	MODIFIER	NCOA2	NCOA2	transcript	XM_038579488.1	protein_coding	16	c.3162-1049A>C
chr29	19755125	T	G	PASS	intron_variant	MODIFIER	NCOA2	NCOA2	transcript	XM_038579483.1	protein_coding	15	c.3162-1049A>C
chr29	19755125	T	G	PASS	intron_variant	MODIFIER	NCOA2	NCOA2	transcript	XM_038579482.1	protein_coding	16	c.3162-1049A>C
chr29	19755125	T	G	PASS	intron_variant	MODIFIER	NCOA2	NCOA2	transcript	XM_038579489.1	protein_coding	14	c.2955-1049A>C
chr29	19755125	T	G	PASS	intron_variant	MODIFIER	NCOA2	NCOA2	transcript	XM_038579485.1	protein_coding	15	c.3162-1049A>C
chr29	25667941	T	TTTTTTTTTTTTGTGTGTGTGTG	PASS	intergenic_region	MODIFIER	LOC111093254-LOC111093110	LOC111093254-LOC111093110	intergenic_region	LOC111093254_3-LOC111093110_3		-1	n.25667941_25667942insTTTTTTTTTTTGTGTGTGTGTG
chr29	26656128	C	T	PASS	intergenic_region	MODIFIER	LOC100682703-PKIA	LOC100682703-PKIA	intergenic_region	LOC100682703_2-PKIA_3		-1	n.26656128C>T
chr29	42102337	G	A	PASS	intron_variant	MODIFIER	CPQ	CPQ	transcript	XM_038579828.1	protein_coding	8	c.1466-27260G>A
chr29	42102337	G	A	PASS	intron_variant	MODIFIER	CPQ	CPQ	transcript	XM_038579831.1	protein_coding	7	c.1264-27260G>A
chr29	42102337	G	A	PASS	intron_variant	MODIFIER	CPQ	CPQ	transcript	XM_038579830.1	protein_coding	7	c.1256-27260G>A
chr30	20892969	T	C	PASS	intergenic_region	MODIFIER	LOC119866995-RSL24D1	LOC119866995-RSL24D1	intergenic_region	LOC119866995_3-RSL24D1_3		-1	n.20892969T>C
chr30	21444884	TA	T	PASS	intron_variant	MODIFIER	NEDD4	NEDD4	transcript	XM_038580485.1	protein_coding	17	c.3300+242delT
chr30	21444884	TA	T	PASS	intron_variant	MODIFIER	NEDD4	NEDD4	transcript	XM_038580486.1	protein_coding	16	c.3099+242delT
chr30	21444884	TA	T	PASS	intron_variant	MODIFIER	NEDD4	NEDD4	transcript	XM_038580489.1	protein_coding	18	c.1674+242delT
chr30	21444884	TA	T	PASS	intron_variant	MODIFIER	NEDD4	NEDD4	transcript	XM_038580488.1	protein_coding	18	c.1674+242delT
chr30	21444884	TA	T	PASS	intron_variant	MODIFIER	NEDD4	NEDD4	transcript	XM_038580487.1	protein_coding	21	c.2031+242delT
chr30	22355712	G	A	PASS	intron_variant	MODIFIER	ZNF280D	ZNF280D	transcript	XM_038580503.1	protein_coding	1	c.-210-32432C>T
chr30	22355712	G	A	PASS	intron_variant	MODIFIER	ZNF280D	ZNF280D	transcript	XM_038580505.1	protein_coding	1	c.-203-32432C>T
chr30	22635716	C	T	PASS	intron_variant	MODIFIER	TCF12	TCF12	transcript	XM_038580518.1	protein_coding	5	c.325+35884C>T
chr30	22635716	C	T	PASS	intron_variant	MODIFIER	TCF12	TCF12	transcript	XM_038580520.1	protein_coding	5	c.325+35884C>T
chr30	22635716	C	T	PASS	intron_variant	MODIFIER	TCF12	TCF12	transcript	XM_038580521.1	protein_coding	5	c.325+35884C>T
chr30	22635716	C	T	PASS	intron_variant	MODIFIER	TCF12	TCF12	transcript	XM_038580523.1	protein_coding	5	c.325+35884C>T
chr30	22635716	C	T	PASS	intron_variant	MODIFIER	TCF12	TCF12	transcript	XM_038580524.1	protein_coding	5	c.325+35884C>T
chr30	22635716	C	T	PASS	intron_variant	MODIFIER	TCF12	TCF12	transcript	XM_038580526.1	protein_coding	5	c.325+35884C>T
chr30	22635716	C	T	PASS	intron_variant	MODIFIER	TCF12	TCF12	transcript	XM_038580522.1	protein_coding	5	c.325+35884C>T
chr30	22635716	C	T	PASS	intron_variant	MODIFIER	TCF12	TCF12	transcript	XM_038580525.1	protein_coding	5	c.325+35884C>T
chr30	22635716	C	T	PASS	intron_variant	MODIFIER	TCF12	TCF12	transcript	XM_038580519.1	protein_coding	5	c.325+35884C>T
chr30	22635716	C	T	PASS	intron_variant	MODIFIER	TCF12	TCF12	transcript	XM_038580527.1	protein_coding	4	c.151+35884C>T
chr30	27330352	G	A	PASS	downstream_gene_variant	MODIFIER	LOC106558081	LOC106558081	transcript	XR_005381740.1	pseudogene	-1	n.*697C>T
chr30	27330352	G	A	PASS	downstream_gene_variant	MODIFIER	LOC106558081	LOC106558081	transcript	XR_005381741.1	pseudogene	-1	n.*697C>T
chr30	27330352	G	A	PASS	intergenic_region	MODIFIER	LOC119866977-LOC106558081	LOC119866977-LOC106558081	intergenic_region	LOC119866977_3-LOC106558081_3		-1	n.27330352G>A
chr31	1095354	C	G	PASS	intron_variant	MODIFIER	POU1F1	POU1F1	transcript	NM_001006949.1_3	protein_coding	3	c.439+495C>G
chr31	2359274	A	T	PASS	intron_variant	MODIFIER	CADM2	CADM2	transcript	XM_038581189.1	protein_coding	6	c.700+16699T>A
chr31	2359274	A	T	PASS	intron_variant	MODIFIER	CADM2	CADM2	transcript	XM_038581191.1	protein_coding	6	c.700+16699T>A
chr31	2359274	A	T	PASS	intron_variant	MODIFIER	CADM2	CADM2	transcript	XM_038581190.1	protein_coding	5	c.673+16699T>A
chr31	20611629	G	A	PASS	intergenic_region	MODIFIER	LOC102156405-LOC111093500	LOC102156405-LOC111093500	intergenic_region	LOC102156405_3-LOC111093500_3		-1	n.20611629G>A
chr32	137087	A	G	PASS	intergenic_region	MODIFIER	CHR_START-LOC111093663	CHR_START-LOC111093663	intergenic_region	CHR_START-LOC111093663_3		-1	n.137087A>G
chr32	137095	A	C	PASS	intergenic_region	MODIFIER	CHR_START-LOC111093663	CHR_START-LOC111093663	intergenic_region	CHR_START-LOC111093663_3		-1	n.137095A>C
chr32	137115	G	A	PASS	intergenic_region	MODIFIER	CHR_START-LOC111093663	CHR_START-LOC111093663	intergenic_region	CHR_START-LOC111093663_3		-1	n.137115G>A
chr32	450816	G	A	PASS	intergenic_region	MODIFIER	CHR_START-LOC111093663	CHR_START-LOC111093663	intergenic_region	CHR_START-LOC111093663_3		-1	n.450816G>A
chr32	450821	A	G	PASS	intergenic_region	MODIFIER	CHR_START-LOC111093663	CHR_START-LOC111093663	intergenic_region	CHR_START-LOC111093663_3		-1	n.450821A>G
chr32	450861	G	T	PASS	intergenic_region	MODIFIER	CHR_START-LOC111093663	CHR_START-LOC111093663	intergenic_region	CHR_START-LOC111093663_3		-1	n.450861G>T
chr32	450877	A	G	PASS	intergenic_region	MODIFIER	CHR_START-LOC111093663	CHR_START-LOC111093663	intergenic_region	CHR_START-LOC111093663_3		-1	n.450877A>G
chr32	450899	G	C	PASS	intergenic_region	MODIFIER	CHR_START-LOC111093663	CHR_START-LOC111093663	intergenic_region	CHR_START-LOC111093663_3		-1	n.450899G>C
chr32	450902	C	T	PASS	intergenic_region	MODIFIER	CHR_START-LOC111093663	CHR_START-LOC111093663	intergenic_region	CHR_START-LOC111093663_3		-1	n.450902C>T
chr32	531549	C	T	PASS	intergenic_region	MODIFIER	CHR_START-LOC111093663	CHR_START-LOC111093663	intergenic_region	CHR_START-LOC111093663_3		-1	n.531549C>T
chr32	16329692	T	A	PASS	intron_variant	MODIFIER	BANK1	BANK1	transcript	XM_038582023.1	protein_coding	7	c.1189-1996A>T
chr32	16329692	T	A	PASS	intron_variant	MODIFIER	BANK1	BANK1	transcript	XM_038582024.1	protein_coding	7	c.1189-1996A>T
chr32	16329692	T	A	PASS	intron_variant	MODIFIER	BANK1	BANK1	transcript	XM_038582025.1	protein_coding	7	c.1114-1996A>T
chr32	26034230	ATTGT	A	PASS	intron_variant	MODIFIER	CCSER1	CCSER1	transcript	XM_038582134.1	protein_coding	7	c.2010+11401_2010+11404delACAA
chr32	26034230	ATTGT	A	PASS	intron_variant	MODIFIER	CCSER1	CCSER1	transcript	XM_038582135.1	protein_coding	7	c.2010+11401_2010+11404delACAA
chr32	26034230	ATTGT	A	PASS	intron_variant	MODIFIER	CCSER1	CCSER1	transcript	XM_038582136.1	protein_coding	7	c.2010+11401_2010+11404delACAA
chr32	26034230	ATTGT	A	PASS	intron_variant	MODIFIER	CCSER1	CCSER1	transcript	XM_038582137.1	protein_coding	7	c.2010+11401_2010+11404delACAA
chr32	26744995	C	A	PASS	intergenic_region	MODIFIER	LOC119867266-MMRN1	LOC119867266-MMRN1	intergenic_region	LOC119867266_3-MMRN1_3		-1	n.26744995C>A
chr32	36514535	T	A	PASS	intergenic_region	MODIFIER	GK2-LOC119877803	GK2-LOC119877803	intergenic_region	GK2_3-LOC119877803		-1	n.36514535T>A
chr33	6365810	T	G	PASS	intron_variant	MODIFIER	LOC106558158	LOC106558158	transcript	XR_005383195.1	pseudogene	6	n.886-20965A>C
chr33	6365810	T	G	PASS	intron_variant	MODIFIER	LOC106558158	LOC106558158	transcript	XR_005383192.1	pseudogene	7	n.784-20965A>C
chr33	6365810	T	G	PASS	intron_variant	MODIFIER	LOC106558158	LOC106558158	transcript	XR_005383194.1	pseudogene	6	n.656-20965A>C
chr33	6365810	T	G	PASS	intron_variant	MODIFIER	LOC106558158	LOC106558158	transcript	XR_005383197.1	pseudogene	8	n.782-20965A>C
chr33	6365810	T	G	PASS	intron_variant	MODIFIER	LOC106558158	LOC106558158	transcript	XR_005383198.1	pseudogene	7	n.784-20965A>C
chr33	6365810	T	G	PASS	intron_variant	MODIFIER	LOC106558158	LOC106558158	transcript	XR_005383193.1	pseudogene	6	n.762-20965A>C
chr33	6365810	T	G	PASS	intron_variant	MODIFIER	LOC106558158	LOC106558158	transcript	XR_005383196.1	pseudogene	7	n.784-20965A>C
chr33	6365824	C	G	PASS	intron_variant	MODIFIER	LOC106558158	LOC106558158	transcript	XR_005383195.1	pseudogene	6	n.886-20979G>C
chr33	6365824	C	G	PASS	intron_variant	MODIFIER	LOC106558158	LOC106558158	transcript	XR_005383192.1	pseudogene	7	n.784-20979G>C
chr33	6365824	C	G	PASS	intron_variant	MODIFIER	LOC106558158	LOC106558158	transcript	XR_005383194.1	pseudogene	6	n.656-20979G>C
chr33	6365824	C	G	PASS	intron_variant	MODIFIER	LOC106558158	LOC106558158	transcript	XR_005383197.1	pseudogene	8	n.782-20979G>C
chr33	6365824	C	G	PASS	intron_variant	MODIFIER	LOC106558158	LOC106558158	transcript	XR_005383198.1	pseudogene	7	n.784-20979G>C
chr33	6365824	C	G	PASS	intron_variant	MODIFIER	LOC106558158	LOC106558158	transcript	XR_005383193.1	pseudogene	6	n.762-20979G>C
chr33	6365824	C	G	PASS	intron_variant	MODIFIER	LOC106558158	LOC106558158	transcript	XR_005383196.1	pseudogene	7	n.784-20979G>C
chr33	6365825	A	G	PASS	intron_variant	MODIFIER	LOC106558158	LOC106558158	transcript	XR_005383195.1	pseudogene	6	n.886-20980T>C
chr33	6365825	A	G	PASS	intron_variant	MODIFIER	LOC106558158	LOC106558158	transcript	XR_005383192.1	pseudogene	7	n.784-20980T>C
chr33	6365825	A	G	PASS	intron_variant	MODIFIER	LOC106558158	LOC106558158	transcript	XR_005383194.1	pseudogene	6	n.656-20980T>C
chr33	6365825	A	G	PASS	intron_variant	MODIFIER	LOC106558158	LOC106558158	transcript	XR_005383197.1	pseudogene	8	n.782-20980T>C
chr33	6365825	A	G	PASS	intron_variant	MODIFIER	LOC106558158	LOC106558158	transcript	XR_005383198.1	pseudogene	7	n.784-20980T>C
chr33	6365825	A	G	PASS	intron_variant	MODIFIER	LOC106558158	LOC106558158	transcript	XR_005383193.1	pseudogene	6	n.762-20980T>C
chr33	6365825	A	G	PASS	intron_variant	MODIFIER	LOC106558158	LOC106558158	transcript	XR_005383196.1	pseudogene	7	n.784-20980T>C
chr33	7311401	C	T	PASS	intron_variant	MODIFIER	TBC1D23	TBC1D23	transcript	XM_038582597.1	protein_coding	4	c.566+771C>T
chr33	7311401	C	T	PASS	intron_variant	MODIFIER	TBC1D23	TBC1D23	transcript	XM_038582599.1	protein_coding	4	c.476+771C>T
chr33	7311401	C	T	PASS	intron_variant	MODIFIER	TBC1D23	TBC1D23	transcript	XM_038582600.1	protein_coding	4	c.425+771C>T
chr33	7311401	C	T	PASS	intron_variant	MODIFIER	TBC1D23	TBC1D23	transcript	XM_038582598.1	protein_coding	4	c.566+771C>T
chr33	22583722	A	G	PASS	intergenic_region	MODIFIER	LOC111093712-LOC100685735	LOC111093712-LOC100685735	intergenic_region	LOC111093712_3-LOC100685735_3		-1	n.22583722A>G
chr33	27065303	G	T	PASS	intron_variant	MODIFIER	LOC119877836	LOC119877836	transcript	XM_038583046.1	protein_coding	8	c.2097+1246C>A
chr33	27569639	G	A	PASS	intergenic_region	MODIFIER	MYLK-CCDC14	MYLK-CCDC14	intergenic_region	MYLK_3-CCDC14_3		-1	n.27569639G>A
chr34	139198	C	A	PASS	intergenic_region	MODIFIER	CHR_START-LOC478608	CHR_START-LOC478608	intergenic_region	CHR_START-LOC478608_2		-1	n.139198C>A
chr34	139215	C	T	PASS	intergenic_region	MODIFIER	CHR_START-LOC478608	CHR_START-LOC478608	intergenic_region	CHR_START-LOC478608_2		-1	n.139215C>T
chr34	9835842	AG	A	PASS	intergenic_region	MODIFIER	LOC111093919-LOC119867431	LOC111093919-LOC119867431	intergenic_region	LOC111093919_3-LOC119867431_3		-1	n.9835843delG
chr35	2416807	CTTTCTTTCTTTCTTTCTTTCTTTCTTTCTCT	C	PASS	intergenic_region	MODIFIER	EXOC2-LOC607301	EXOC2-LOC607301	intergenic_region	EXOC2_3-LOC607301_3		-1	n.2416808_2416838delTTTCTTTCTTTCTTTCTTTCTTTCTTTCTCT
chr35	27528228	A	C	PASS	intergenic_region	MODIFIER	OR2AD2-LOC119867725	OR2AD2-LOC119867725	intergenic_region	OR2AD2_3-LOC119867725_3		-1	n.27528228A>C
chr36	12134758	TA	T	PASS	intergenic_region	MODIFIER	LOC100683023-LOC100684942	LOC100683023-LOC100684942	intergenic_region	LOC100683023_3-LOC100684942_3		-1	n.12134759delA
chr36	20086532	C	T	PASS	intron_variant	MODIFIER	LNPK	LNPK	transcript	XM_038584923.1	protein_coding	8	c.494-7016G>A
chr36	20086532	C	T	PASS	intron_variant	MODIFIER	LNPK	LNPK	transcript	XM_038584925.1	protein_coding	8	c.494-7016G>A
chr36	20086532	C	T	PASS	intron_variant	MODIFIER	LNPK	LNPK	transcript	XM_038584924.1	protein_coding	9	c.494-7016G>A
chr36	20086532	C	T	PASS	intron_variant	MODIFIER	LNPK	LNPK	transcript	XM_038584926.1	protein_coding	8	c.494-7016G>A
chr36	20086532	C	T	PASS	intron_variant	MODIFIER	LNPK	LNPK	transcript	XM_038584927.1	protein_coding	8	c.494-7016G>A
chr36	20113935	C	T	PASS	intron_variant	MODIFIER	LNPK	LNPK	transcript	XM_038584923.1	protein_coding	4	c.258-4713G>A
chr36	20113935	C	T	PASS	intron_variant	MODIFIER	LNPK	LNPK	transcript	XM_038584925.1	protein_coding	4	c.258-4713G>A
chr36	20113935	C	T	PASS	intron_variant	MODIFIER	LNPK	LNPK	transcript	XM_038584924.1	protein_coding	5	c.258-4713G>A
chr36	20113935	C	T	PASS	intron_variant	MODIFIER	LNPK	LNPK	transcript	XM_038584926.1	protein_coding	4	c.258-4713G>A
chr36	20113935	C	T	PASS	intron_variant	MODIFIER	LNPK	LNPK	transcript	XM_038584927.1	protein_coding	4	c.258-4713G>A
chr36	21279780	C	T	PASS	intergenic_region	MODIFIER	LOC488418-LOC100683584	LOC488418-LOC100683584	intergenic_region	LOC488418_3-LOC100683584_3		-1	n.21279780C>T
[truncated: 229 more rows]

## Sheet: Protein changing variants
Table S2. Private protein changing variants in the sequenced Bullmastiff affected with mitochondrial fission encephalopathy (MFE). Private variants were filtered for moderate or high impact. This resulted in 8 homozygous private protein changing variants for the affected dog. Please note that variants are listed multiple times, if they have predicted effects on more than one transcript. The MFF:c…
#CHROM	POS	REF	ALT	FILTER	EFFECT	IMPACT	GENE	GENEID	FEATURE	FEATUREID	BIOTYPE	RANK	HGVS_C	HGVS_P
chr5	68681510	G	A	PASS	missense_variant	MODERATE	TAF1C	TAF1C	transcript	XM_038538150.1	protein_coding	15	c.2546G>A	p.Arg849Gln
chr5	68681510	G	A	PASS	missense_variant	MODERATE	TAF1C	TAF1C	transcript	XM_038538151.1	protein_coding	14	c.1961G>A	p.Arg654Gln
chr5	68681510	G	A	PASS	missense_variant	MODERATE	TAF1C	TAF1C	transcript	XM_038538152.1	protein_coding	10	c.1961G>A	p.Arg654Gln
chr5	79046292	G	A	PASS	missense_variant	MODERATE	ZFHX3	ZFHX3	transcript	XM_038538466.1	protein_coding	8	c.4940C>T	p.Thr1647Met
chr9	55611162	A	C	PASS	missense_variant&splice_region_variant	MODERATE	ST6GALNAC6	ST6GALNAC6	transcript	XM_038549254.1	protein_coding	2	c.151A>C	p.Lys51Gln
chr9	55611162	A	C	PASS	missense_variant&splice_region_variant	MODERATE	ST6GALNAC6	ST6GALNAC6	transcript	XM_038549260.1	protein_coding	3	c.115A>C	p.Lys39Gln
chr9	55611162	A	C	PASS	missense_variant&splice_region_variant	MODERATE	ST6GALNAC6	ST6GALNAC6	transcript	XM_038549256.1	protein_coding	2	c.13A>C	p.Lys5Gln
chr9	55611162	A	C	PASS	missense_variant&splice_region_variant	MODERATE	ST6GALNAC6	ST6GALNAC6	transcript	XM_038549258.1	protein_coding	2	c.13A>C	p.Lys5Gln
chr9	55611162	A	C	PASS	missense_variant&splice_region_variant	MODERATE	ST6GALNAC6	ST6GALNAC6	transcript	XM_038549263.1	protein_coding	2	c.595A>C	p.Lys199Gln
chr9	55611162	A	C	PASS	missense_variant&splice_region_variant	MODERATE	ST6GALNAC6	ST6GALNAC6	transcript	XM_038549262.1	protein_coding	2	c.13A>C	p.Lys5Gln
chr9	55611162	A	C	PASS	missense_variant&splice_region_variant	MODERATE	ST6GALNAC6	ST6GALNAC6	transcript	XM_038549251.1	protein_coding	2	c.13A>C	p.Lys5Gln
chr9	55611162	A	C	PASS	missense_variant&splice_region_variant	MODERATE	ST6GALNAC6	ST6GALNAC6	transcript	XM_038549253.1	protein_coding	2	c.91A>C	p.Lys31Gln
chr9	55611162	A	C	PASS	missense_variant&splice_region_variant	MODERATE	ST6GALNAC6	ST6GALNAC6	transcript	XM_038549252.1	protein_coding	2	c.13A>C	p.Lys5Gln
chr9	55611162	A	C	PASS	missense_variant&splice_region_variant	MODERATE	ST6GALNAC6	ST6GALNAC6	transcript	XM_038549259.1	protein_coding	2	c.13A>C	p.Lys5Gln
chr9	55611162	A	C	PASS	missense_variant&splice_region_variant	MODERATE	ST6GALNAC6	ST6GALNAC6	transcript	XM_038549257.1	protein_coding	2	c.13A>C	p.Lys5Gln
chr9	55611162	A	C	PASS	missense_variant&splice_region_variant	MODERATE	ST6GALNAC6	ST6GALNAC6	transcript	XM_038549255.1	protein_coding	2	c.124A>C	p.Lys42Gln
chr10	21685586	C	T	PASS	missense_variant	MODERATE	LOC119876742	LOC119876742	transcript	XM_038551563.1	protein_coding	2	c.928C>T	p.Pro310Ser
chr25	40322998	G	GCGCTC	PASS	frameshift_variant	HIGH	MFF	MFF	transcript	XM_038574000.1	protein_coding	6	c.470_471insCGCTC	p.Glu158fs
chr25	40322998	G	GCGCTC	PASS	frameshift_variant	HIGH	MFF	MFF	transcript	XM_038574011.1	protein_coding	5	c.392_393insCGCTC	p.Glu132fs
chr25	40322998	G	GCGCTC	PASS	frameshift_variant	HIGH	MFF	MFF	transcript	XM_038574002.1	protein_coding	6	c.470_471insCGCTC	p.Glu158fs
chr25	40322998	G	GCGCTC	PASS	frameshift_variant	HIGH	MFF	MFF	transcript	XM_038574003.1	protein_coding	6	c.470_471insCGCTC	p.Glu158fs
chr25	40322998	G	GCGCTC	PASS	frameshift_variant	HIGH	MFF	MFF	transcript	XM_038574005.1	protein_coding	5	c.392_393insCGCTC	p.Glu132fs
chr25	40322998	G	GCGCTC	PASS	frameshift_variant	HIGH	MFF	MFF	transcript	XM_038574007.1	protein_coding	6	c.470_471insCGCTC	p.Glu158fs
chr25	40322998	G	GCGCTC	PASS	frameshift_variant	HIGH	MFF	MFF	transcript	XM_038574008.1	protein_coding	6	c.470_471insCGCTC	p.Glu158fs
chr25	40322998	G	GCGCTC	PASS	frameshift_variant	HIGH	MFF	MFF	transcript	XM_038574009.1	protein_coding	6	c.470_471insCGCTC	p.Glu158fs
chr25	40322998	G	GCGCTC	PASS	frameshift_variant	HIGH	MFF	MFF	transcript	XM_038574010.1	protein_coding	6	c.470_471insCGCTC	p.Glu158fs
chr25	40322998	G	GCGCTC	PASS	frameshift_variant	HIGH	MFF	MFF	transcript	XM_038574012.1	protein_coding	6	c.470_471insCGCTC	p.Glu158fs
chr25	40322998	G	GCGCTC	PASS	frameshift_variant	HIGH	MFF	MFF	transcript	XM_038574013.1	protein_coding	6	c.470_471insCGCTC	p.Glu158fs
chr25	40322998	G	GCGCTC	PASS	frameshift_variant	HIGH	MFF	MFF	transcript	XM_038574014.1	protein_coding	6	c.470_471insCGCTC	p.Glu158fs
chr25	40322998	G	GCGCTC	PASS	frameshift_variant	HIGH	MFF	MFF	transcript	XM_038574017.1	protein_coding	6	c.470_471insCGCTC	p.Glu158fs
chr25	40322998	G	GCGCTC	PASS	frameshift_variant	HIGH	MFF	MFF	transcript	XM_038574016.1	protein_coding	6	c.470_471insCGCTC	p.Glu158fs
chr25	40322998	G	GCGCTC	PASS	frameshift_variant	HIGH	MFF	MFF	transcript	XM_038574018.1	protein_coding	5	c.392_393insCGCTC	p.Glu132fs
chr25	40322998	G	GCGCTC	PASS	frameshift_variant	HIGH	MFF	MFF	transcript	XM_038574006.1	protein_coding	5	c.392_393insCGCTC	p.Glu132fs
chr25	40322998	G	GCGCTC	PASS	frameshift_variant	HIGH	MFF	MFF	transcript	XM_038574001.1	protein_coding	6	c.470_471insCGCTC	p.Glu158fs
chr25	40322999	TGAAA	T	PASS	frameshift_variant	HIGH	MFF	MFF	transcript	XM_038574000.1	protein_coding	6	c.472_475delGAAA	p.Glu158fs
chr25	40322999	TGAAA	T	PASS	frameshift_variant	HIGH	MFF	MFF	transcript	XM_038574011.1	protein_coding	5	c.394_397delGAAA	p.Glu132fs
chr25	40322999	TGAAA	T	PASS	frameshift_variant	HIGH	MFF	MFF	transcript	XM_038574002.1	protein_coding	6	c.472_475delGAAA	p.Glu158fs
chr25	40322999	TGAAA	T	PASS	frameshift_variant	HIGH	MFF	MFF	transcript	XM_038574003.1	protein_coding	6	c.472_475delGAAA	p.Glu158fs
chr25	40322999	TGAAA	T	PASS	frameshift_variant	HIGH	MFF	MFF	transcript	XM_038574005.1	protein_coding	5	c.394_397delGAAA	p.Glu132fs
chr25	40322999	TGAAA	T	PASS	frameshift_variant	HIGH	MFF	MFF	transcript	XM_038574007.1	protein_coding	6	c.472_475delGAAA	p.Glu158fs
chr25	40322999	TGAAA	T	PASS	frameshift_variant	HIGH	MFF	MFF	transcript	XM_038574008.1	protein_coding	6	c.472_475delGAAA	p.Glu158fs
chr25	40322999	TGAAA	T	PASS	frameshift_variant	HIGH	MFF	MFF	transcript	XM_038574009.1	protein_coding	6	c.472_475delGAAA	p.Glu158fs
chr25	40322999	TGAAA	T	PASS	frameshift_variant	HIGH	MFF	MFF	transcript	XM_038574010.1	protein_coding	6	c.472_475delGAAA	p.Glu158fs
chr25	40322999	TGAAA	T	PASS	frameshift_variant	HIGH	MFF	MFF	transcript	XM_038574012.1	protein_coding	6	c.472_475delGAAA	p.Glu158fs
chr25	40322999	TGAAA	T	PASS	frameshift_variant	HIGH	MFF	MFF	transcript	XM_038574013.1	protein_coding	6	c.472_475delGAAA	p.Glu158fs
chr25	40322999	TGAAA	T	PASS	frameshift_variant	HIGH	MFF	MFF	transcript	XM_038574014.1	protein_coding	6	c.472_475delGAAA	p.Glu158fs
chr25	40322999	TGAAA	T	PASS	frameshift_variant	HIGH	MFF	MFF	transcript	XM_038574017.1	protein_coding	6	c.472_475delGAAA	p.Glu158fs
chr25	40322999	TGAAA	T	PASS	frameshift_variant	HIGH	MFF	MFF	transcript	XM_038574016.1	protein_coding	6	c.472_475delGAAA	p.Glu158fs
chr25	40322999	TGAAA	T	PASS	frameshift_variant	HIGH	MFF	MFF	transcript	XM_038574018.1	protein_coding	5	c.394_397delGAAA	p.Glu132fs
chr25	40322999	TGAAA	T	PASS	frameshift_variant	HIGH	MFF	MFF	transcript	XM_038574006.1	protein_coding	5	c.394_397delGAAA	p.Glu132fs
chr25	40322999	TGAAA	T	PASS	frameshift_variant	HIGH	MFF	MFF	transcript	XM_038574001.1	protein_coding	6	c.472_475delGAAA	p.Glu158fs
chr36	22433247	A	T	PASS	missense_variant	MODERATE	FKBP7	FKBP7	transcript	XM_038584978.1	protein_coding	1	c.19T>A	p.Phe7Ile
chr36	22433247	A	T	PASS	missense_variant	MODERATE	FKBP7	FKBP7	transcript	XM_038584979.1	protein_coding	1	c.19T>A	p.Phe7Ile
chr36	22486355	T	A	PASS	missense_variant	MODERATE	TTN	TTN	transcript	XM_038584970.1	protein_coding	346	c.101419A>T	p.Ser33807Cys
